# Supplementary material for: CHARGE syndrome-associated CHD7 acts at ISL1-regulated enhancers to modulate second heart field gene expression
Source: Cardiovasc Res. 2023 Apr 13;119(11):2089–105. doi: 10.1093/cvr/cvad059 (PMC10478754; doi:10.1093/cvr/cvad059)
Supplement: cvad059_Supplementary_Data [file cvad059_supplementary_data.zip]

Archive with 5 entries (5 files):
- Supplemental data 1.xlsx
- Supplemental data 2.xlsx
- Supplemental data 3.xlsx
- Supplementary Figures_updated.pdf
- Supplementary Material_all_updated.docx
