# Supplementary material for: CHARGE syndrome-associated CHD7 acts at ISL1-regulated enhancers to modulate second heart field gene expression
Source: Cardiovasc Res. 2023 Apr 13;119(11):2089–105. doi: 10.1093/cvr/cvad059 (PMC10478754; doi:10.1093/cvr/cvad059)
Supplement: cvad059_Supplementary_Data [file cvad059_supplementary_data.zip › Supplemental data 1.xlsx]

## Sheet: Supplemental data 1
Supplemental data 1: Differentially expressed genes in Chd7 cKO 'SHF' compared to control
gene	log2FoldChange	p_value	q_value
Aldh1a2	1.69834	5e-05	0.00559286
Tbx5	1.42672	5e-05	0.00559286
Fendrr	1.42041	5e-05	0.00559286
Bhlhe41	1.40496	5e-05	0.00559286
Msx3	1.28554	5e-05	0.00559286
Xist	1.05522	5e-05	0.00559286
Osr1	0.970107	5e-05	0.00559286
Wnt4	0.957984	5e-05	0.00559286
Pcsk9	0.897962	5e-05	0.00559286
Rspo1	0.843552	5e-05	0.00559286
Wnt2	0.791217	5e-05	0.00559286
Ddit4	0.786381	5e-05	0.00559286
Zic1	0.763302	5e-05	0.00559286
Foxf1	0.731777	5e-05	0.00559286
Bnip3	0.695918	5e-05	0.00559286
Scd1	0.674923	5e-05	0.00559286
Slc16a3	0.551686	5e-05	0.00559286
Stra6	0.48064	5e-05	0.00559286
Pfkfb3	0.477652	5e-05	0.00559286
Lss	0.47144	5e-05	0.00559286
Tshz3	0.463609	5e-05	0.00559286
Ak4	0.455668	5e-05	0.00559286
Hk2	0.449335	5e-05	0.00559286
6430411K18Rik,Meg3,Mir1193,Mir1197,Mir127,Mir134,Mir1906-1,Mir299a,Mir300,Mir3070a,Mir3070b,Mir323,Mir329,Mir337,Mir369,Mir376a,Mir376b,Mir376c,Mir377,Mir379,Mir380,Mir382,Mir409,Mir410,Mir411,Mir412,Mir431,Mir485,Mir487b,Mir493,Mir494,Mir495,Mir540,Mir654,Mir665,Mir667,Mir668,Mir673,Mir679,Mir758,Mir770,Mir882,Mirg,Rian	0.423275	5e-05	0.00559286
Nsdhl	0.412838	5e-05	0.00559286
Fdps	0.386314	5e-05	0.00559286
Dlk1	0.384123	5e-05	0.00559286
Hmgcs1	0.357513	5e-05	0.00559286
Msmo1	0.350631	5e-05	0.00559286
Slc2a1	0.333228	5e-05	0.00559286
Jag1	-0.281871	5e-05	0.00559286
Flrt2	-0.299759	5e-05	0.00559286
Nid1	-0.312624	5e-05	0.00559286
Hba-x	-0.32258	5e-05	0.00559286
Slit2	-0.324081	5e-05	0.00559286
Tril	-0.33601	5e-05	0.00559286
Hmcn1	-0.367919	5e-05	0.00559286
Hbb-bh1	-0.379171	5e-05	0.00559286
Adgrf5	-0.382554	5e-05	0.00559286
Vcan	-0.38318	5e-05	0.00559286
Gpc4	-0.400217	5e-05	0.00559286
Pcdh7	-0.402041	5e-05	0.00559286
Sulf1	-0.411143	5e-05	0.00559286
Kctd12	-0.415524	5e-05	0.00559286
Unc5c	-0.422597	5e-05	0.00559286
Dach1	-0.425217	5e-05	0.00559286
Eya1	-0.425708	5e-05	0.00559286
Pls3	-0.438171	5e-05	0.00559286
Eogt	-0.449665	5e-05	0.00559286
Ebf1	-0.461649	5e-05	0.00559286
Itm2a	-0.465678	5e-05	0.00559286
Rgs5	-0.479106	5e-05	0.00559286
Hbb-y	-0.488976	5e-05	0.00559286
Col12a1	-0.49394	5e-05	0.00559286
Cyp26b1	-0.497449	5e-05	0.00559286
Des	-0.502914	5e-05	0.00559286
Sema3c	-0.503371	5e-05	0.00559286
Cped1	-0.515001	5e-05	0.00559286
Mecom	-0.530416	5e-05	0.00559286
Cyp1b1	-0.540255	5e-05	0.00559286
Vcam1	-0.546479	5e-05	0.00559286
Tnni1	-0.559913	5e-05	0.00559286
Parm1	-0.573867	5e-05	0.00559286
Calcrl	-0.577064	5e-05	0.00559286
Chd7	-0.579607	5e-05	0.00559286
Mef2c	-0.592036	5e-05	0.00559286
Hba-a1	-0.595317	5e-05	0.00559286
Hba-a2	-0.595317	5e-05	0.00559286
Pcdh17	-0.614292	5e-05	0.00559286
Sorbs2	-0.617122	5e-05	0.00559286
Mme	-0.617163	5e-05	0.00559286
Tbx2	-0.62066	5e-05	0.00559286
Sema3a	-0.624398	5e-05	0.00559286
Prrx1	-0.634078	5e-05	0.00559286
Heyl	-0.659902	5e-05	0.00559286
Ptrf	-0.663133	5e-05	0.00559286
Smyd1	-0.66581	5e-05	0.00559286
Hand2	-0.665854	5e-05	0.00559286
Lix1	-0.693794	5e-05	0.00559286
Dlx3	-0.698511	5e-05	0.00559286
Pdlim3	-0.700472	5e-05	0.00559286
3632451O06Rik	-0.703364	5e-05	0.00559286
Cd34	-0.707027	5e-05	0.00559286
Col9a2	-0.710783	5e-05	0.00559286
Aff2	-0.718741	5e-05	0.00559286
Xkr7	-0.722902	5e-05	0.00559286
Col14a1	-0.728933	5e-05	0.00559286
Dkk1	-0.730559	5e-05	0.00559286
Tbx20	-0.735619	5e-05	0.00559286
Klhl4	-0.745486	5e-05	0.00559286
Nefm	-0.752844	5e-05	0.00559286
Acta2	-0.772127	5e-05	0.00559286
Kcna5	-0.806532	5e-05	0.00559286
St18	-0.818489	5e-05	0.00559286
Slc8a1	-0.838235	5e-05	0.00559286
Cspg4	-0.849616	5e-05	0.00559286
Rgs4	-0.850645	5e-05	0.00559286
Asb4	-0.877196	5e-05	0.00559286
Hgf	-0.89048	5e-05	0.00559286
Foxe3	-0.892327	5e-05	0.00559286
Myl7	-0.912436	5e-05	0.00559286
Nrxn1	-0.926758	5e-05	0.00559286
Epha3	-0.947618	5e-05	0.00559286
Neurod1	-0.970757	5e-05	0.00559286
Acta1	-0.97665	5e-05	0.00559286
Nrk	-0.99168	5e-05	0.00559286
Sh3bgr	-1.00099	5e-05	0.00559286
Cyp26a1	-1.02041	5e-05	0.00559286
Cyp26c1	-1.02041	5e-05	0.00559286
Abca9	-1.03108	5e-05	0.00559286
Col3a1	-1.03488	5e-05	0.00559286
Unc45b	-1.03928	5e-05	0.00559286
Myl4	-1.08345	5e-05	0.00559286
Slitrk6	-1.10958	5e-05	0.00559286
Klhl31	-1.11312	5e-05	0.00559286
Ttn	-1.1354	5e-05	0.00559286
Actc1	-1.1411	5e-05	0.00559286
Crym	-1.14786	5e-05	0.00559286
Spp1	-1.16812	5e-05	0.00559286
Vgll3	-1.17631	5e-05	0.00559286
Mybpc3	-1.17918	5e-05	0.00559286
Thsd7b	-1.20848	5e-05	0.00559286
Scn3a	-1.22149	5e-05	0.00559286
Lum	-1.25758	5e-05	0.00559286
Ferd3l	-1.27058	5e-05	0.00559286
Hspb1	-1.29067	5e-05	0.00559286
Postn	-1.29469	5e-05	0.00559286
Myom1	-1.29913	5e-05	0.00559286
Hand1	-1.36341	5e-05	0.00559286
Xirp1	-1.368	5e-05	0.00559286
Pcdh10	-1.40029	5e-05	0.00559286
Myh7	-1.40547	5e-05	0.00559286
A2m	-1.4203	5e-05	0.00559286
Cdhr1	-1.42362	5e-05	0.00559286
Barx1	-1.43922	5e-05	0.00559286
Rbp4	-1.44159	5e-05	0.00559286
Apob	-1.47674	5e-05	0.00559286
Myh6	-1.48734	5e-05	0.00559286
Shox2	-1.49872	5e-05	0.00559286
Hbb-b1	-1.5831	5e-05	0.00559286
Hbb-bs	-1.5831	5e-05	0.00559286
5430431A17Rik	-1.59451	5e-05	0.00559286
Cubn	-1.60764	5e-05	0.00559286
Mybpc1	-1.62191	5e-05	0.00559286
Actn2	-1.94479	5e-05	0.00559286
Msh4	-1.95951	5e-05	0.00559286
Rabggtb	-1.95951	5e-05	0.00559286
Snord45c	-1.95951	5e-05	0.00559286
Apoa1	-2.05459	5e-05	0.00559286
Tdgf1	-2.17562	5e-05	0.00559286
Hspb7	-2.29886	5e-05	0.00559286
Tnnc1	-2.33287	5e-05	0.00559286
Hsd3b6	-2.35983	5e-05	0.00559286
Myl3	-2.5174	5e-05	0.00559286
Afp	-2.52226	5e-05	0.00559286
Star	-2.83731	5e-05	0.00559286
Erv3	-3.23636	5e-05	0.00559286
Slc6a2	-3.37259	5e-05	0.00559286
Snord104	-4.68416	5e-05	0.00559286
Prl2c5	#NUM!	5e-05	0.00559286
Fmod	1.09324	0.0001	0.010005
Idh1	0.347894	0.0001	0.010005
Wnt5a	0.304146	0.0001	0.010005
Tpi1	0.266882	0.0001	0.010005
Hey1	-0.345249	0.0001	0.010005
Myl9	-0.41279	0.0001	0.010005
Cdo1	-0.454223	0.0001	0.010005
Isl1	-0.461143	0.0001	0.010005
Gng11	-0.525421	0.0001	0.010005
Vegfc	-0.580436	0.0001	0.010005
Thbd	-0.627292	0.0001	0.010005
Nr5a2	-0.952475	0.0001	0.010005
Chrna6	-1.00977	0.0001	0.010005
Arhgef6	-1.04744	0.0001	0.010005
Asb2	-1.56256	0.0001	0.010005
Rhox6	-2.6722	0.0001	0.010005
Gm4737	0.836218	0.00015	0.0142176
Kdm3a	0.285489	0.00015	0.0142176
Six1	-0.329819	0.00015	0.0142176
Phox2b	-0.48	0.00015	0.0142176
Aldh1a1	-1.05274	0.00015	0.0142176
Trpm3	-1.21939	0.00015	0.0142176
Trim55	-1.50876	0.00015	0.0142176
Abra	-2.07751	0.00015	0.0142176
Psg29	-4.10542	0.00015	0.0142176
Cpa1	1.00106	0.0002	0.018009
Mrc1	0.895492	0.0002	0.018009
Kcnf1	0.699679	0.0002	0.018009
Lhfpl2	0.344978	0.0002	0.018009
Dpysl3	0.282768	0.0002	0.018009
Hapln1	-0.275444	0.0002	0.018009
Fgf10	-0.532617	0.0002	0.018009
Gdf6	-0.77187	0.0002	0.018009
Kif19a	-0.966112	0.0002	0.018009
Csrp3	-1.37009	0.0002	0.018009
Cxcl13	1.52816	0.00025	0.02175
Hoxd4	1.19459	0.00025	0.02175
Mir10b	1.19459	0.00025	0.02175
Jade2	0.834546	0.00025	0.02175
Capn6	-0.271986	0.00025	0.02175
Lbh	-0.313658	0.00025	0.02175
Serpine1	-0.801573	0.00025	0.02175
Dact2	0.706381	0.0003	0.0252463
Mir17	0.585765	0.0003	0.0252463
Mir17hg	0.585765	0.0003	0.0252463
Mir18	0.585765	0.0003	0.0252463
Mir19a	0.585765	0.0003	0.0252463
Mir19b-1	0.585765	0.0003	0.0252463
Mir20a	0.585765	0.0003	0.0252463
Pgk1	0.270376	0.0003	0.0252463
Gja5	-0.382733	0.0003	0.0252463
Epas1	-0.442	0.0003	0.0252463
Srgn	-2.07321	0.0003	0.0252463
Hpse2	1.4091	0.00035	0.0289135
Fndc3c1	-0.258875	0.00035	0.0289135
Stk26	-0.425512	0.00035	0.0289135
Serpinb9b	-3.40122	0.00035	0.0289135
Wt1	0.990766	0.0004	0.032016
Plekha2	0.378517	0.0004	0.032016
P4ha1	0.286153	0.0004	0.032016
Tubb3	-0.372272	0.0004	0.032016
Rgs2	-0.458706	0.0004	0.032016
Abcd2	-0.494086	0.0004	0.032016
Htra1	-0.848076	0.0004	0.032016
Thsd4	0.334797	0.00045	0.0355441
Scpep1	0.319707	0.00045	0.0355441
Cyp17a1	-2.46493	0.00045	0.0355441
Ccbe1	0.578117	0.0005	0.0388125
Csrp2	-0.283418	0.0005	0.0388125
Rassf9	-0.660949	0.0005	0.0388125
Coro2a	-0.672994	0.0005	0.0388125
Dbx2	1.76454	0.00055	0.0423288
Apoe	0.351296	0.00055	0.0423288
Peg10	-0.237896	0.0006	0.0452109
Nr2f1	-0.30209	0.0006	0.0452109
Ctla2a	-0.754895	0.0006	0.0452109
Cpt1a	-0.938765	0.0006	0.0452109
Kcnmb2	-1.16575	0.0006	0.0452109
Mc5r	1.30152	0.00065	0.0487744
Acaca	0.26015	0.0007	0.0516652
Itgb5	-0.296611	0.0007	0.0516652
Nefl	-0.506192	0.0007	0.0516652
Cited1	-0.739702	0.0007	0.0516652
Egln1	0.268422	0.00075	0.0544627
Dgkk	-0.447098	0.00075	0.0544627
Figf	-0.838384	0.00075	0.0544627
Myl2	-1.39643	0.00075	0.0544627
Boc	0.330783	0.0008	0.0571714
Smoc1	0.293305	0.0008	0.0571714
Man1a	-0.367044	0.0008	0.0571714
Sox17	-0.701853	0.0008	0.0571714
Wdfy1	-0.407178	0.00085	0.0588756
Clec1b	-0.775216	0.00085	0.0588756
Slc16a7	-0.820988	0.00085	0.0588756
Gpr50	-0.905077	0.00085	0.0588756
S100a6	-0.915174	0.00085	0.0588756
Rrad	-1.94737	0.00085	0.0588756
Cyp11a1	-3.30468	0.00085	0.0588756
Tcf15	0.764157	0.0009	0.0609327
Cyp51	0.248602	0.0009	0.0609327
Tnnt2	-0.570914	0.0009	0.0609327
Col6a3	-0.600144	0.0009	0.0609327
Cryab	-0.744798	0.0009	0.0609327
Pax3	0.870716	0.00095	0.0636006
Abcc9	-0.573461	0.00095	0.0636006
Gimap6	-0.66568	0.00095	0.0636006
Aldoa	0.231532	0.001	0.0664539
Klhl30	-1.2356	0.001	0.0664539
Lrig1	0.306883	0.00105	0.0687616
Anxa2	-0.318896	0.00105	0.0687616
Sec24d	-0.331464	0.00105	0.0687616
Pcdh19	-0.444224	0.00105	0.0687616
Pfkl	0.232108	0.0011	0.0715159
Sema6d	-0.322028	0.0011	0.0715159
Ifitm1	0.699055	0.0012	0.0769068
Ldha	0.244505	0.0012	0.0769068
Fam162a	0.310081	0.0013	0.0815739
Amot	-0.241121	0.0013	0.0815739
Basp1	-0.258307	0.0013	0.0815739
Col9a1	-0.307823	0.0013	0.0815739
Gucy1b3	-0.722492	0.0013	0.0815739
Ttr	-1.14894	0.0013	0.0815739
Hoxc4	0.692211	0.00135	0.0835469
Rnf149	0.329475	0.00135	0.0835469
Snord89	0.329475	0.00135	0.0835469
Tlx2	-0.977663	0.00135	0.0835469
LOC102636514	-1.04679	0.00135	0.0835469
Cldn4	-0.326818	0.0014	0.0860498
Scn2b	0.502274	0.00145	0.0867543
Adh1	-0.842499	0.00145	0.0867543
Tnfrsf11b	-0.92602	0.00145	0.0867543
Plac1	-0.953683	0.00145	0.0867543
Pygm	-0.989123	0.00145	0.0867543
Dlg2	-1.39173	0.00145	0.0867543
Pdp2	0.342947	0.0015	0.0882794
Stard4	0.318489	0.0015	0.0882794
Eif2s3x	0.258702	0.0015	0.0882794
Mir5114	0.238698	0.0015	0.0882794
Scd2	0.238698	0.0015	0.0882794
Erbb4	-0.744793	0.0015	0.0882794
Olig3	0.888831	0.00155	0.090045
Padi2	-0.824496	0.00155	0.090045
Trpv2	-1.04182	0.00155	0.090045
Ssc5d	0.599817	0.0016	0.0917656
Ier2	-0.304671	0.0016	0.0917656
Dlx5	-0.474311	0.0016	0.0917656
Alx1	-0.576374	0.0016	0.0917656
Sh3gl3	0.748835	0.00165	0.0934429
Hlf	0.536533	0.00165	0.0934429
Egln3	0.48356	0.00165	0.0934429
Hist3h2a	0.243883	0.00165	0.0934429
Sox6	-0.316071	0.00175	0.0984867
Il1rn	-1.03469	0.00175	0.0984867
