# Supplementary material for: CHARGE syndrome-associated CHD7 acts at ISL1-regulated enhancers to modulate second heart field gene expression
Source: Cardiovasc Res. 2023 Apr 13;119(11):2089–105. doi: 10.1093/cvr/cvad059 (PMC10478754; doi:10.1093/cvr/cvad059)
Supplement: cvad059_Supplementary_Data [file cvad059_supplementary_data.zip › Supplemental data 2.xlsx]

## Sheet: Supplemental data 2
Supplemental data 2: Differentially expressed genes in Chd7 cKO 'HEART' compared to control
Id	log2FoldChange	pvalue	padj
Myl1	-1.041	1.16677e-51	1.63687e-47
Sema3a	-1.809	4.23193e-37	2.96849e-33
Srl	-1.35	1.2229e-36	5.71867e-33
Trdn	-1.852	1.49682e-31	5.24973e-28
Slitrk5	-1.862	1.4383e-30	4.03558e-27
Epha7	-1.028	6.66458e-30	1.55829e-26
Chd7	-2.698	5.01698e-29	1.00547e-25
Perp	-1.412	5.54704e-28	9.72742e-25
Plac8	2.078	1.9244e-26	2.99972e-23
Nr2f1	-1.649	1.04104e-25	1.46048e-22
Tagln	0.747	1.16393e-24	1.48443e-21
Glipr2	0.709	3.65012e-24	4.26729e-21
Syne1	1.149	4.92656e-24	5.31651e-21
Kcnj3	-3.848	5.41433e-21	5.42554e-18
Ptk2b	1.189	9.12694e-21	8.53612e-18
Casq2	1.797	1.02317e-20	8.97125e-18
Akr1b8	0.811	2.47904e-20	2.04579e-17
Grin3a	-1.335	3.19244e-20	2.48815e-17
Asb4	-0.942	5.81449e-19	4.29323e-16
Enpep	1.174	5.79418e-18	4.06433e-15
Igfbp3	1.354	2.66259e-17	1.77873e-14
Col3a1	-1.14	8.72066e-17	5.561e-14
Tubb6	0.704	1.25738e-16	7.66947e-14
Pcdhac2	-2.187	3.22242e-16	1.80829e-13
Tecrl	-1.728	3.2189e-16	1.80829e-13
Slit2	-1.576	8.03971e-16	4.33804e-13
Bmp6	1.226	4.85194e-15	2.52103e-12
Vwf	1.126	1.78656e-14	8.9513e-12
Krt19	1.18	2.41604e-14	1.16878e-11
Col2a1	0.702	2.55488e-14	1.17361e-11
Lta4h	0.548	2.59333e-14	1.17361e-11
Clu	0.842	4.19439e-14	1.83885e-11
Serpinb6b	-1.085	7.96804e-14	3.38738e-11
Gpr22	-1.728	8.44107e-14	3.48294e-11
Cdo1	-0.888	9.23844e-14	3.60017e-11
Gstt1	1.404	9.11972e-14	3.60017e-11
Cntn2	2.283	9.84548e-14	3.73303e-11
Cd36	-0.889	1.07132e-13	3.95516e-11
Edn1	1.547	1.3086e-13	4.70728e-11
Klhl41	-1.207	1.42418e-13	4.99494e-11
Csrp1	0.607	1.72257e-13	5.89413e-11
Scn4b	-1.556	2.84662e-13	9.31226e-11
Unc5c	-0.949	2.85428e-13	9.31226e-11
AW551984	-1.838	3.30329e-13	1.05322e-10
Adssl1	-0.676	3.85889e-13	1.20303e-10
Ston1	0.891	4.36913e-13	1.33249e-10
Myo16	-1.296	6.42813e-13	1.91873e-10
Dach1	-0.763	9.67598e-13	2.82801e-10
Trim47	1.071	1.00241e-12	2.86996e-10
Cnn1	0.528	1.05868e-12	2.97043e-10
Ppp1r16b	1.162	1.09046e-12	2.99963e-10
Chst12	0.73	1.22979e-12	3.31782e-10
Bche	-0.84	2.47502e-12	6.55133e-10
4933404O12Rik	1.245	3.29715e-12	8.41014e-10
Mab21l2	-0.92	3.24379e-12	8.41014e-10
Tiam2	1.576	4.41456e-12	1.10593e-09
Cxcl12	-0.917	5.86159e-12	1.44267e-09
Tagln3	-1.793	7.44844e-12	1.80162e-09
Lims2	1.711	7.87783e-12	1.87319e-09
Myh11	1.521	1.61358e-11	3.77282e-09
Cacna1d	-1.074	1.72711e-11	3.93486e-09
Zfpm2	-0.852	1.73898e-11	3.93486e-09
Rnft1	0.662	2.70254e-11	6.01809e-09
Rpp25	1.063	6.84399e-11	1.50022e-08
Tcap	-0.822	7.09975e-11	1.53235e-08
Ppp1r3a	-1.242	7.86885e-11	1.67261e-08
Rgs6	0.756	9.33471e-11	1.95458e-08
Acta1	0.464	1.1727e-10	2.41938e-08
Loxl1	0.724	1.56763e-10	3.15871e-08
Mybphl	-0.69	1.57609e-10	3.15871e-08
Hand2	-0.537	1.72191e-10	3.40236e-08
Fstl1	0.345	1.91887e-10	3.63782e-08
Nudt11	-0.87	1.90783e-10	3.63782e-08
Rgs7bp	-1.081	1.88916e-10	3.63782e-08
Dcaf12l1	-1.021	1.96549e-10	3.67651e-08
Ddah1	0.508	2.22512e-10	4.05689e-08
Etv1	-1.372	2.22668e-10	4.05689e-08
Fxyd1	-1.122	2.50149e-10	4.49915e-08
Ttc7	0.993	2.57606e-10	4.57462e-08
Prrx1	-1.726	3.01548e-10	5.28802e-08
Itga1	0.729	3.17477e-10	5.49862e-08
Skap1	2.896	3.71476e-10	6.35542e-08
Atp2a1	-0.905	3.83579e-10	6.4834e-08
Alox5	-1.109	4.73442e-10	7.81403e-08
Rbfox3	1.897	4.70236e-10	7.81403e-08
Actg2	1.559	7.49615e-10	1.22283e-07
Sgca	-1.052	7.90765e-10	1.27513e-07
Il33	1.876	8.49903e-10	1.35492e-07
Crispld2	1.42	1.12954e-09	1.78049e-07
Myoz1	-0.918	1.25323e-09	1.9535e-07
Trim72	-1.42	1.52172e-09	2.34595e-07
Rcan2	-0.705	2.98052e-09	4.54497e-07
Alox8	0.997	3.04505e-09	4.59344e-07
Itm2a	-0.682	3.87709e-09	5.78635e-07
Clvs1	-1.11	4.04372e-09	5.97151e-07
Sdc4	0.705	4.61743e-09	6.7477e-07
Adam19	0.47	5.17291e-09	7.48151e-07
Angpt1	-0.566	5.55728e-09	7.89912e-07
Kcnip1	1.226	5.63056e-09	7.89912e-07
Lrtm1	-1.816	5.57426e-09	7.89912e-07
Trpv2	1.05	6.44247e-09	8.94865e-07
Txlnb	-0.739	6.74568e-09	9.27795e-07
Gm5082	1.223	8.0525e-09	1.09678e-06
Smad4	0.665	9.32145e-09	1.25741e-06
Crispld1	-1.541	1.01576e-08	1.35715e-06
Sh3bp5	0.514	1.091e-08	1.44393e-06
Camk1d	1.784	1.17895e-08	1.54574e-06
Sparcl1	0.917	1.25898e-08	1.63539e-06
Ddc	0.649	1.34446e-08	1.7304e-06
Zcchc5	-2.196	1.40987e-08	1.79809e-06
Stk32a	-0.949	1.50381e-08	1.90063e-06
Hsd17b7	-0.581	1.8305e-08	2.29286e-06
Cdh13	0.751	1.93842e-08	2.38544e-06
Il15	-2.245	1.92206e-08	2.38544e-06
Cpe	0.821	2.12827e-08	2.5963e-06
Lama4	0.478	2.25961e-08	2.73276e-06
Ntm	-1.574	2.31545e-08	2.77637e-06
Aqp4	0.911	2.43597e-08	2.89612e-06
Gli2	0.796	2.48779e-08	2.93288e-06
Prss23	-0.818	2.67039e-08	3.1219e-06
Kcnh7	-1.477	3.42091e-08	3.93376e-06
Rrad	-0.605	3.39808e-08	3.93376e-06
Flrt3	-0.517	3.47823e-08	3.96716e-06
Plcl1	-1.62	3.78406e-08	4.28117e-06
Pcgf5	0.576	3.8708e-08	4.34428e-06
Dusp26	-0.891	4.00864e-08	4.46327e-06
Ppp1r3d	-0.65	4.04534e-08	4.46867e-06
Col4a1	0.622	4.22115e-08	4.61434e-06
Wsb1	0.666	4.243e-08	4.61434e-06
Sparc	0.287	4.30571e-08	4.64653e-06
Ptp4a3	-0.592	4.53857e-08	4.86042e-06
Pawr	0.499	4.82726e-08	5.13042e-06
Fgf10	-1.4	5.05587e-08	5.33299e-06
Hfe2	-0.872	5.17453e-08	5.41742e-06
Fndc5	-1.254	5.28409e-08	5.49115e-06
Cd44	0.577	6.48015e-08	6.68456e-06
Ndn	-0.402	6.90302e-08	7.0688e-06
Plekhg3	0.675	7.06577e-08	7.16016e-06
Scpep1	0.561	7.09432e-08	7.16016e-06
Tmtc2	-0.946	7.18538e-08	7.20026e-06
Pdlim3	0.424	7.98704e-08	7.94682e-06
Fgl2	-0.718	8.0648e-08	7.96768e-06
Mme	-0.641	8.84688e-08	8.67922e-06
Nedd4l	0.434	9.23924e-08	8.95119e-06
Ppm1k	-0.669	9.25171e-08	8.95119e-06
Clic6	1	9.9898e-08	9.59911e-06
Twist1	-0.91	1.13366e-07	1.08191e-05
Enpp1	1.342	1.19364e-07	1.13146e-05
Fst	-1.376	1.23125e-07	1.15928e-05
Ndufa4l2	1.484	1.34297e-07	1.25066e-05
Pdgfb	1.136	1.34614e-07	1.25066e-05
Col4a2	0.474	1.64931e-07	1.52225e-05
Fam81a	-1.113	1.71734e-07	1.57468e-05
Kdm6a	0.494	1.74864e-07	1.59296e-05
Lrrn3	-1.856	1.88506e-07	1.70617e-05
Tgfb2	0.494	2.18721e-07	1.96695e-05
Vcam1	0.475	2.31487e-07	2.0685e-05
Id4	0.831	2.74259e-07	2.43518e-05
Lama2	-1.025	2.7949e-07	2.46602e-05
Aoc3	0.91	2.91151e-07	2.55285e-05
2210409E12Rik	1.894	3.03212e-07	2.64208e-05
Eppk1	2.362	3.08635e-07	2.67274e-05
Adm	0.675	3.34281e-07	2.87707e-05
Ctps	0.304	3.40464e-07	2.91242e-05
Abcd2	-1.104	3.53317e-07	3.00405e-05
Bok	0.543	3.63457e-07	3.07165e-05
Svip	-0.878	3.88479e-07	3.26346e-05
Tmtc1	1.493	4.02441e-07	3.36062e-05
Pik3cd	0.789	4.33123e-07	3.59544e-05
Mlip	-0.94	4.42047e-07	3.64793e-05
Cacng6	-1.318	4.82093e-07	3.94478e-05
Map1a	0.355	4.83642e-07	3.94478e-05
Scube1	-0.913	5.38447e-07	4.3664e-05
Bhlhe40	0.98	5.52982e-07	4.45297e-05
Bmp5	-0.466	5.58645e-07	4.45297e-05
Kcnq4	1.866	5.55903e-07	4.45297e-05
Anln	0.433	5.63874e-07	4.46926e-05
Qpct	0.926	5.7291e-07	4.51537e-05
Kcnj11	-0.808	5.80415e-07	4.54896e-05
Tmem100	0.851	5.95181e-07	4.63878e-05
Dmd	-0.864	6.26906e-07	4.85739e-05
Gm10635	-2.076	6.30155e-07	4.85739e-05
Iqgap3	0.405	6.8808e-07	5.27491e-05
Gca	-0.906	7.36797e-07	5.61767e-05
Bambi	0.424	8.03805e-07	6.08691e-05
Cmya5	-0.871	8.07151e-07	6.08691e-05
Loxl2	0.48	8.11356e-07	6.08691e-05
Tbc1d4	-0.759	8.82167e-07	6.58293e-05
C530008M17Rik	0.548	9.33536e-07	6.92941e-05
Irx1	0.699	9.5139e-07	7.02476e-05
Itpr3	0.633	9.80156e-07	7.19927e-05
Wscd2	1.091	9.97271e-07	7.28683e-05
Map2k6	-0.525	1.02353e-06	7.43996e-05
Rasd1	-0.818	1.08121e-06	7.81873e-05
Rasl11a	1.238	1.09618e-06	7.88629e-05
Mitf	-0.609	1.17996e-06	8.44576e-05
Tmem123	0.272	1.25023e-06	8.9033e-05
Rhox5	0.995	1.26475e-06	8.96121e-05
Tgfb3	0.849	1.29046e-06	9.09741e-05
Ace	1.497	1.37592e-06	9.65136e-05
Rnf130	0.483	1.46603e-06	0.000102323
Atp1a2	-0.639	1.50804e-06	0.000104734
Frem2	0.678	1.57899e-06	0.000109121
Zbtb8b	1.684	1.60857e-06	0.000110621
LOC102636514	-0.865	1.66858e-06	0.000114188
Pnmt	-1.17	1.75283e-06	0.000119371
Zfp503	0.6	1.78141e-06	0.000120731
Fsd2	-0.461	1.79469e-06	0.000121047
Esyt1	0.443	1.92916e-06	0.000129493
Mpp2	0.745	1.96945e-06	0.000131569
Nptx2	0.826	2.05762e-06	0.000136807
Adam9	0.429	2.10724e-06	0.000139446
Egln3	0.876	2.12966e-06	0.000140267
Dstn	0.246	2.16839e-06	0.000142151
D030025E07Rik	-3.645	2.18717e-06	0.000142715
Crabp2	0.709	2.36954e-06	0.0001539
Tuft1	1.083	2.38772e-06	0.000154366
Pygl	0.385	2.41554e-06	0.000155448
Mapre2	0.319	2.44576e-06	0.000156674
Myadm	0.482	2.49681e-06	0.000159217
Fam13a	-1.004	2.67438e-06	0.000169768
Add3	-0.329	2.7715e-06	0.000175141
Pdpn	0.615	2.79846e-06	0.000176052
Hcn1	-1.046	2.94534e-06	0.000183872
Sema3c	-0.708	2.94897e-06	0.000183872
Kif23	0.28	2.96942e-06	0.000184328
Nebl	-0.537	3.06215e-06	0.000189246
Ache	-0.948	3.48542e-06	0.000214461
Bnip3	0.629	3.50955e-06	0.000214593
Hkdc1	-1.381	3.51817e-06	0.000214593
Lmo2	-0.63	3.56101e-06	0.000216266
Rxrg	-1.61	3.60851e-06	0.000218206
Dkkl1	1.304	3.6484e-06	0.000219671
Plet1	-1.338	3.73246e-06	0.000223772
Hpse	2.211	3.77415e-06	0.000225309
Igsf23	-1.791	3.7911e-06	0.000225361
Ednrb	-0.829	4.01629e-06	0.000236742
Mat2b	0.336	4.00153e-06	0.000236742
Itprip	0.38	4.41522e-06	0.000259168
Tcea3	-0.559	4.51217e-06	0.000263755
Mrvi1	0.966	4.76051e-06	0.000277117
Antxr2	-0.536	4.90927e-06	0.000284166
Tril	1.335	4.92212e-06	0.000284166
Adamts19	-1.847	5.16241e-06	0.000296817
Ror1	1.09	5.49787e-06	0.000314815
Arhgap22	0.948	5.52728e-06	0.000315212
Tdo2	-2.043	5.61552e-06	0.000318948
Klhl31	-0.699	5.64327e-06	0.000319232
Trabd	-0.433	5.69513e-06	0.000320871
Abat	-0.603	5.93332e-06	0.000332954
Lgals1	0.435	6.07463e-06	0.000339526
Snta1	-0.658	6.34514e-06	0.000353238
Rcn3	0.347	6.48268e-06	0.000359469
Itgb1	0.347	6.56251e-06	0.000362463
Hapln1	-0.553	6.70274e-06	0.000368756
Bhlhe41	0.672	6.81185e-06	0.000373294
Dcn	-2.59	7.1253e-06	0.000384465
Eno3	-0.294	7.10404e-06	0.000384465
Fzd7	0.416	7.08403e-06	0.000384465
Gal	-1.111	7.06241e-06	0.000384465
Kirrel	0.311	7.23765e-06	0.00038903
Hdac6	0.397	7.4171e-06	0.000397155
Sost	0.883	7.84202e-06	0.000418311
Tmem182	-1.273	8.86516e-06	0.000471096
Pcdh7	-0.432	9.05412e-06	0.000479322
Glipr1	1.684	9.13779e-06	0.000481932
Jun	0.41	9.46848e-06	0.000497503
Sftpa1	-2.451	9.68048e-06	0.000506744
Panx2	-0.96	9.96142e-06	0.000519512
Kcnd2	-2.151	1.056e-05	0.000548687
Kctd12	-0.804	1.06685e-05	0.000552283
Cav1	-0.855	1.11432e-05	0.000574733
Ube2l6	-0.926	1.12212e-05	0.000576637
Chst11	0.733	1.13418e-05	0.00058071
Tmc7	0.816	1.1409e-05	0.000582024
Pdk1	0.365	1.15211e-05	0.000585615
Snx18	0.42	1.15852e-05	0.000586745
Gucy1a2	-0.942	1.19431e-05	0.000600535
Klk1	-2.082	1.19302e-05	0.000600535
Sbk3	-1.854	1.23279e-05	0.000617674
Tsc22d1	0.236	1.28509e-05	0.000641586
Cps1	-2.742	1.29852e-05	0.000645989
Alx1	-1.606	1.31617e-05	0.000652459
Slit3	0.342	1.32434e-05	0.000654198
Hspa2	0.657	1.36872e-05	0.000673748
Ckb	0.345	1.45251e-05	0.00071249
Igf1r	0.418	1.54605e-05	0.000755734
Tubb2b	0.322	1.55494e-05	0.000757439
Bmpr1b	-0.993	1.5648e-05	0.000759606
Dock9	0.436	1.58489e-05	0.000766705
Marveld1	0.392	1.59575e-05	0.000769304
Cadps	-1.587	1.63274e-05	0.000784442
Pilra	1.998	1.68925e-05	0.000806072
Tmem245	0.618	1.689e-05	0.000806072
Nes	0.383	1.71322e-05	0.000814737
Myadml2	-0.733	1.75034e-05	0.000829579
Lhfpl2	-0.49	1.78111e-05	0.000841318
Msrb3	0.361	1.79306e-05	0.000844121
Robo2	-0.953	1.88421e-05	0.000884065
Scara3	0.993	1.96147e-05	0.000917247
Rhob	0.267	2.04992e-05	0.000955426
Plod2	0.528	2.06059e-05	0.000957218
A530016L24Rik	-0.783	2.10066e-05	0.000971276
Col4a6	-0.392	2.1047e-05	0.000971276
Serpinb9	-1.153	2.12499e-05	0.000977428
Opn3	-0.603	2.17132e-05	0.000995471
Pde10a	-0.731	2.18433e-05	0.000998174
Ehd4	0.344	2.23336e-05	0.00101668
Gnaz	1.06	2.23932e-05	0.00101668
Daam2	0.661	2.32742e-05	0.00105327
Epb4.1l4a	0.653	2.53871e-05	0.00114519
Dmrt1	4.781	2.66015e-05	0.00119613
Lamb1	0.364	2.70195e-05	0.00121105
Suclg2	0.314	2.74757e-05	0.00122757
Laptm4a	0.263	2.78141e-05	0.00123874
Olfml2b	0.447	2.87339e-05	0.00127566
Thbd	0.796	3.24124e-05	0.00143443
Nmur2	-2.278	3.29661e-05	0.00145434
Grb14	-0.461	3.40793e-05	0.00149747
Mical1	0.452	3.41572e-05	0.00149747
Fzd9	-1.14	3.50353e-05	0.00153119
Stab1	0.695	3.57291e-05	0.00155666
Ednra	0.267	3.61437e-05	0.00156984
Fbxo10	0.52	3.74818e-05	0.00162294
Zfp69	0.732	3.95328e-05	0.00170648
Eml4	0.4	3.9665e-05	0.00170693
Soat1	0.492	4.07939e-05	0.00175014
Wls	0.327	4.10134e-05	0.0017542
Igfbp2	0.697	4.11993e-05	0.00175679
Mxra8	0.481	4.15605e-05	0.00176682
Prkg1	-0.524	4.37626e-05	0.00185482
Mov10l1	-0.452	4.42115e-05	0.0018682
Calu	0.209	4.45719e-05	0.00187241
Cystm1	0.767	4.45781e-05	0.00187241
Kcnma1	1.283	4.72327e-05	0.00197799
Tnni2	-0.702	4.77806e-05	0.00199498
Gsta4	-0.495	4.79536e-05	0.00199626
Gad2	-3.679	4.82204e-05	0.00200143
Mdp1	-0.399	4.89944e-05	0.00202019
Mybpc1	-3.627	4.89575e-05	0.00202019
Unc119b	-0.36	4.9163e-05	0.00202019
Vcl	0.318	4.92483e-05	0.00202019
Pygm	-0.434	5.01717e-05	0.00205207
Timp3	0.555	5.15506e-05	0.00210234
Hspb3	-0.608	5.39509e-05	0.00219385
Cercam	0.446	5.42315e-05	0.00219874
Mllt4	0.351	5.43847e-05	0.00219874
Actn1	0.347	5.47587e-05	0.0022075
Proser2	0.763	5.49487e-05	0.00220881
Vnn1	-0.455	5.56632e-05	0.00223114
Igf2	0.235	5.6972e-05	0.00227062
Slc6a6	0.389	5.6959e-05	0.00227062
Axl	0.458	6.11697e-05	0.00242862
Igsf9	0.715	6.12824e-05	0.00242862
Chd6	0.356	6.18036e-05	0.00243784
Fam162a	0.446	6.18626e-05	0.00243784
Cd248	0.575	6.2202e-05	0.00244435
Pqlc1	0.495	6.28156e-05	0.00246156
Gstm2	0.506	6.30083e-05	0.00246224
Tmem56	-0.797	6.3533e-05	0.00247585
Anxa6	0.245	6.43406e-05	0.00247977
P4ha1	0.435	6.3901e-05	0.00247977
Rnf225	1.362	6.40627e-05	0.00247977
Tbl2	0.475	6.41822e-05	0.00247977
Csf1r	1.224	6.60454e-05	0.0025385
Adamts5	-1.313	6.69882e-05	0.0025677
Hspb7	-0.287	6.81035e-05	0.00260333
Clip1	0.504	6.96566e-05	0.00265547
Fermt2	0.236	7.46023e-05	0.0028363
Ptgis	0.458	7.52866e-05	0.00285458
Plcg2	-0.625	7.6719e-05	0.00290105
Adgrb2	-0.571	7.71373e-05	0.00290657
Sdk2	0.433	7.72793e-05	0.00290657
Meis2	-0.36	7.81379e-05	0.00293101
Pfkfb3	0.634	7.86375e-05	0.00294188
Acsl1	-0.336	8.26164e-05	0.00305736
Hmga2-ps1	-0.906	8.27164e-05	0.00305736
Pacsin1	-2.577	8.28139e-05	0.00305736
Pcx	-0.413	8.22292e-05	0.00305736
Tmem51	0.49	8.20474e-05	0.00305736
Fam169a	0.504	8.36332e-05	0.0030795
Kcng1	0.894	8.39757e-05	0.00308336
Olfm1	-0.482	8.41774e-05	0.00308336
Dse	0.36	8.48024e-05	0.00309816
Ppp1cb	0.299	8.58109e-05	0.00312686
Dkk3	-0.29	9.07999e-05	0.00328509
Lin28b	-0.502	9.10898e-05	0.00328509
Pfkfb2	-0.727	9.05024e-05	0.00328509
Sulf2	0.33	9.10379e-05	0.00328509
3110043O21Rik	-0.453	9.46483e-05	0.00340467
Vamp7	0.515	0.000101195	0.00363087
Fam174b	-0.694	0.000105624	0.00378011
Mfge8	0.296	0.000106384	0.00379761
Arl4a	-0.498	0.000106951	0.00380408
Fam83d	0.281	0.000107379	0.00380408
Rassf2	0.638	0.000107263	0.00380408
Rcan1	0.328	0.000108404	0.00383074
Kank4	-0.768	0.000110005	0.00387753
Tmem168	0.339	0.000111909	0.00393476
Pdcl3	0.254	0.000112757	0.00395467
Rarb	-0.558	0.000114421	0.00400301
Hes1	0.424	0.000117151	0.00408835
Lin7a	-3.334	0.000117507	0.00409059
Cdc42se1	0.271	0.000118487	0.00410432
Ier3	1.032	0.000118244	0.00410432
Dcp1b	-0.711	0.000119415	0.00411979
Rims2	-1.507	0.00011952	0.00411979
Cdkn1b	0.378	0.000120495	0.0041432
Tbx2	-0.55	0.000123577	0.00423878
Khdrbs3	0.284	0.000128604	0.00440045
Acta2	0.259	0.000129332	0.0044082
Cdc42ep1	0.379	0.000129459	0.0044082
H2-Ab1	0.966	0.000131024	0.00445071
Pdgfra	0.982	0.000132548	0.00449159
Litaf	0.353	0.000134846	0.00455844
Gabrb2	-1.26	0.000136212	0.00459354
Irx3	-0.528	0.000138067	0.00464493
Nrp1	0.256	0.000138552	0.0046501
Stab2	1.777	0.00014264	0.00477588
Angel1	-0.474	0.000143679	0.00479922
Fam84a	-1.12	0.000149427	0.00497935
Aox4	0.426	0.000150828	0.00501415
Tnc	0.918	0.00015567	0.00516287
Ptn	-1.022	0.000156808	0.00518834
Slc16a12	-0.455	0.000159227	0.00525599
Arap2	-0.822	0.000160002	0.00526917
Fstl3	1.027	0.000161059	0.00529155
Actn4	0.354	0.000161603	0.00529704
Tnfrsf12a	0.78	0.00016562	0.00541603
Adam11	-0.588	0.000166522	0.00543288
Mmp23	0.923	0.000168292	0.00547498
Mycl	0.672	0.000168903	0.00547498
Samd14	-0.534	0.000168983	0.00547498
Sbk2	-1.514	0.000180524	0.00583541
Tmc6	-0.471	0.000190508	0.00614401
Rusc1	0.667	0.000191515	0.00616229
Zfp322a	0.328	0.000193972	0.00622706
Bst2	0.906	0.000197027	0.0063107
Fndc3c1	-0.487	0.000199112	0.00636298
Fam46b	1.384	0.000200186	0.00638276
St8sia2	0.516	0.000204937	0.00651942
Csrp3	-0.277	0.000207672	0.00659146
Actr3	0.201	0.000211552	0.00669797
Slc36a2	-1.662	0.000211982	0.00669797
Tmem41a	-0.518	0.000214852	0.00677339
Itgb1bp2	-0.435	0.000215928	0.00679204
Tdrp	0.849	0.000217059	0.00681236
Fer	0.359	0.000229645	0.00719128
Doc2g	-1.213	0.000234589	0.00732199
Pvrl2	0.268	0.000234863	0.00732199
Kcna5	-0.349	0.000237454	0.00737001
Samhd1	0.308	0.000237401	0.00737001
Errfi1	0.4	0.000242057	0.00749627
Arhgef4	1.031	0.000242721	0.00750029
Cxxc4	-0.616	0.000243364	0.00750364
Pgap1	0.411	0.000247536	0.00761553
Lamc1	0.261	0.000256077	0.00786105
Pfkl	0.282	0.000257039	0.00787336
Nampt	0.303	0.000262723	0.00802994
Negr1	-1.425	0.000271176	0.00827029
Epha3	-1.97	0.000278492	0.00845223
Kitl	-0.33	0.000278895	0.00845223
Tenm2	-0.728	0.00027895	0.00845223
Fry	0.59	0.000281003	0.00849612
Ifih1	-0.854	0.000281976	0.00850717
Mrc1	1.056	0.000283473	0.00853399
Sox3	-1.319	0.000287482	0.00863617
Eif2s3x	0.343	0.000289211	0.00866952
Sema3g	0.87	0.000292998	0.00876432
Itga5	0.288	0.000302014	0.0090148
Cdh3	0.344	0.000306159	0.0091191
Pxmp2	0.669	0.00030912	0.00918782
Clec1b	-2.23	0.000324997	0.00963928
Fitm1	-0.522	0.000329745	0.00973892
Neurl2	-0.439	0.000329388	0.00973892
Padi4	0.962	0.000337683	0.00995243
Capn2	0.241	0.00034156	0.0100456
Mroh1	0.279	0.000343251	0.0100742
Nrn1	-1.352	0.000345675	0.0101242
Gja4	0.504	0.000352073	0.0102687
Rnf187	0.247	0.000351715	0.0102687
Mb	-1.129	0.000358098	0.0104227
Carhsp1	-0.258	0.000361078	0.0104877
Slc45a4	0.313	0.000362987	0.0104997
Stk38l	0.477	0.000362741	0.0104997
Cplx2	-0.447	0.000367396	0.0105878
Rasl11b	0.546	0.000367542	0.0105878
Nrbp2	0.891	0.000376845	0.0108237
Ocln	1.205	0.000377275	0.0108237
Ppfibp1	0.32	0.000378738	0.0108435
Gnb4	0.352	0.000380329	0.0108669
Me2	0.271	0.000383148	0.0109252
Picalm	0.468	0.000387419	0.0110245
Ccdc88c	1.08	0.000390555	0.0110913
E130308A19Rik	-0.395	0.000395201	0.0112006
Foxp2	-1.155	0.000397131	0.0112326
Abracl	0.249	0.000410833	0.0115955
Fabp3	-0.367	0.000411615	0.0115955
Serping1	-0.584	0.000418731	0.0117723
6330403K07Rik	-0.611	0.00042089	0.0118093
Col5a1	0.408	0.000426424	0.0119407
Irak2	0.611	0.00043011	0.0120199
Yars	-0.256	0.000435834	0.0121557
Hspa1l	0.901	0.000452147	0.0125856
Gpc1	-0.352	0.000454415	0.0126237
Dock10	-1.234	0.000458538	0.0127131
D630045M09Rik	-0.806	0.000464921	0.0128646
Kdm5c	0.303	0.00046634	0.0128785
Ano6	0.278	0.000474566	0.0130799
Gas2l3	0.452	0.000484163	0.0132922
Irf6	0.943	0.00048336	0.0132922
Cox4i2	0.637	0.000485481	0.0133024
Mbp	0.838	0.000497425	0.0135502
Mgarp	0.717	0.000496916	0.0135502
Sbf2	0.284	0.000496671	0.0135502
Fam213a	0.365	0.000501726	0.0136409
Rhoc	0.261	0.000507194	0.0137629
Pou6f1	1.085	0.000522301	0.0141455
Cc2d2a	0.436	0.000528241	0.0142788
Npdc1	-0.938	0.000532536	0.0143672
Art1	-1.147	0.00053701	0.0144601
Ifltd1	1.178	0.000550226	0.0147876
Tusc2	-0.361	0.000554816	0.0148824
Piezo1	0.276	0.000565337	0.0151357
Abcc9	-0.86	0.000569065	0.0152065
Slc39a8	-0.61	0.00057814	0.0154196
Fut8	-0.424	0.000584163	0.0155507
3300002P13Rik	-3.099	0.000593166	0.0157605
D15Ertd621e	0.275	0.000596909	0.0158299
Aplp2	0.369	0.000603406	0.0159695
Sulf1	-0.477	0.00060445	0.0159695
Irf5	-0.482	0.000610359	0.0160954
Slc39a14	0.365	0.000613368	0.0161443
Esr1	-1.248	0.000622058	0.0163424
Rnf122	-0.391	0.000641862	0.0168312
Lrpap1	0.258	0.000650525	0.0170265
Parva	0.272	0.00066335	0.0173299
Pln	-1.284	0.000667448	0.0173959
Slc6a9	-0.799	0.000668357	0.0173959
Kdm5b	0.32	0.000678764	0.017634
Ano1	-0.68	0.000686318	0.0177645
Exoc8	-0.361	0.000685403	0.0177645
Dok5	-0.808	0.00070207	0.0181388
Hsd17b11	0.377	0.000711176	0.0183066
Rora	0.925	0.000710346	0.0183066
Tm6sf1	0.388	0.000720734	0.0185186
Ccdc18	1.049	0.000726452	0.0185974
Tsc22d3	-0.368	0.000725209	0.0185974
Ddit4	0.708	0.000737361	0.0188423
Jag2	-0.474	0.000739277	0.0188569
Tusc3	-0.26	0.000742695	0.0189097
Col6a1	0.358	0.000755121	0.0191509
Oit3	0.679	0.000756263	0.0191509
Prdm1	-0.959	0.000755345	0.0191509
Krt20	0.672	0.000762615	0.019277
Nnat	0.394	0.000772363	0.0194883
Osbpl9	0.298	0.000774956	0.0195186
Adrb2	1.429	0.000788327	0.0198198
Gtsf1	3.084	0.000794445	0.0199379
Tspan2	0.332	0.000800652	0.0200578
Obscn	-0.248	0.000829888	0.0207162
Rsbn1	0.424	0.000829636	0.0207162
Zbed3	0.371	0.000834595	0.0207967
Jmjd6	0.333	0.000837104	0.0208031
Nup107	0.283	0.000837819	0.0208031
Kif6	1.136	0.00084779	0.0210135
Kctd1	0.353	0.000863928	0.0213757
Ak4	0.534	0.000877311	0.0216687
Opa3	-0.251	0.000890628	0.0219204
Sp8	-4.342	0.000889903	0.0219204
Gdf2	1.142	0.000893837	0.0219608
Kcnj12	-0.936	0.000909007	0.0222556
Synpo2	-0.459	0.000907442	0.0222556
Tesc	-0.928	0.000911759	0.0222841
2610002M06Rik	-0.354	0.000913712	0.022293
Btg2	0.405	0.00091994	0.022406
Slc24a3	-0.655	0.000922323	0.0224251
Rab20	0.755	0.000926787	0.0224558
Smpd1	-0.249	0.000925948	0.0224558
Atf4	-0.382	0.000934371	0.0226005
Pappa	0.573	0.00094984	0.0229351
Pdlim7	0.287	0.000953144	0.0229753
Spink2	1.429	0.000962456	0.02316
Fzd1	0.47	0.000974782	0.0234165
Nova1	-0.591	0.000986402	0.0236551
Kdm3a	0.387	0.000994921	0.0238187
Acss1	-0.627	0.000997776	0.0238463
Casq1	-0.254	0.00100351	0.0239367
Ghr	-0.305	0.00100497	0.0239367
Fitm2	-0.393	0.00102072	0.0242706
Myot	-3.168	0.00103179	0.0244924
Lgals3bp	0.601	0.0010372	0.0245792
Spink1	-2.228	0.0010531	0.024914
Otx2	-1.785	0.00105696	0.0249627
St3gal6	0.415	0.0010605	0.0249627
Svep1	0.494	0.0010601	0.0249627
Ilk	0.242	0.00106581	0.0250456
Slc16a1	0.185	0.00106843	0.0250652
Irx6	1.121	0.00107212	0.0251098
Pde4a	0.478	0.00108543	0.0253791
Phlda1	0.382	0.0010933	0.0255206
S100a6	-1.418	0.00112269	0.0261632
Vac14	-0.254	0.00112848	0.0262544
Tubb2a	-0.383	0.00115659	0.0268638
Flnc	0.218	0.00118083	0.0273365
Luzp2	-2.135	0.00118083	0.0273365
Slc2a1	0.295	0.00118648	0.0274219
Gaa	0.219	0.00119699	0.0276194
Mkks	-0.336	0.00120765	0.0278196
Fsd1l	0.57	0.00121839	0.028021
Mmp9	2.081	0.00123491	0.0283544
D030018L15Rik	2.236	0.00124175	0.0284649
Aldh4a1	-0.38	0.00124875	0.0285786
Star	-1.915	0.00125445	0.0286224
Stbd1	0.349	0.00125474	0.0286224
Trmt1	-0.276	0.00127821	0.0291104
1700001L05Rik	1.046	0.00128254	0.0291198
Myct1	1.065	0.00128277	0.0291198
Myh10	0.272	0.00130511	0.0295791
3425401B19Rik	0.332	0.00133064	0.0300648
Plekha2	0.323	0.00133083	0.0300648
Fam43a	0.408	0.00134201	0.0302296
Lcp1	0.431	0.00134445	0.0302296
Rn45s	1	0.00134459	0.0302296
Ptprm	0.493	0.00135554	0.0304093
Seh1l	0.201	0.00135692	0.0304093
Acaca	0.292	0.00136465	0.0305338
Mef2c	-0.395	0.00137262	0.0305659
Mex3d	0.38	0.00137174	0.0305659
Slc7a8	1.003	0.00137237	0.0305659
3632451O06Rik	-0.363	0.00137992	0.0306312
Zfp579	-0.651	0.00137819	0.0306312
Strip2	-0.833	0.00141219	0.0312979
Fblim1	0.422	0.00141816	0.0313314
Slc4a8	-1.155	0.00141816	0.0313314
Cxx1b	-0.355	0.00144055	0.031776
Chst15	0.493	0.00146332	0.0321284
Pard6b	0.327	0.0014634	0.0321284
Slc12a4	0.235	0.00145925	0.0321284
Jund	0.273	0.00146885	0.0321976
Stx11	0.619	0.00148443	0.0324883
Rhobtb2	-0.367	0.00148975	0.0325539
Pgk1	0.238	0.0014984	0.0326922
Ajuba	0.389	0.00150591	0.0327976
Wwtr1	0.301	0.00150791	0.0327976
Lpar4	-0.589	0.00151439	0.0328875
Kcnip3	0.574	0.00152073	0.0329742
Egln1	0.382	0.00154312	0.033408
Acsbg1	1.209	0.0015479	0.03346
Cnn3	0.158	0.00155518	0.0335655
Apbb1	-0.275	0.00157499	0.033941
Wee1	0.304	0.00158924	0.0341955
Serinc5	0.305	0.00159437	0.0342533
Smim5	-1.104	0.0016008	0.0343388
Cacna2d1	-0.458	0.00161449	0.0345797
Stard8	-0.35	0.00162459	0.034743
Slc44a1	0.538	0.00163323	0.0348745
Jakmip2	-1.396	0.00164263	0.035022
Mdfic	-0.554	0.00166961	0.0355432
Ccdc6	0.386	0.0016836	0.0357326
Ptprs	0.249	0.00168273	0.0357326
Dsp	0.355	0.00170889	0.0362146
Ephb2	0.403	0.00171342	0.0362543
Xrcc5	0.298	0.00171593	0.0362543
Anxa2	0.45	0.00172474	0.0363507
Dthd1	-4.374	0.00172568	0.0363507
Efnb3	-0.351	0.00175709	0.0368916
Shroom2	0.287	0.00175838	0.0368916
Wdr5b	-0.722	0.00175925	0.0368916
Rras2	0.233	0.00177511	0.0371687
Adamtsl2	-0.468	0.00178119	0.0372404
Isg20	-4.505	0.00181273	0.0378434
Dll4	0.508	0.0018264	0.037999
Hmox1	0.354	0.00182831	0.037999
Lrrc10	0.306	0.00182718	0.037999
Klhl13	-0.316	0.00187381	0.038887
Rab43	-0.542	0.00188744	0.0390544
Rftn1	0.52	0.00188698	0.0390544
Atr	0.337	0.00189931	0.0392421
Ctsc	-0.399	0.00195698	0.0403743
Dok4	-0.29	0.00196852	0.0403749
Hmgn3	-0.453	0.00196758	0.0403749
Plod1	0.314	0.00196094	0.0403749
Plxnb1	-0.294	0.00196779	0.0403749
Atoh8	-0.776	0.00199544	0.0408117
Cdh16	-0.942	0.00199564	0.0408117
Sema6d	-0.386	0.00200543	0.0409523
Lrp8	0.614	0.00201657	0.0411198
Itpr1	0.28	0.00203917	0.0415204
Racgap1	0.205	0.00204506	0.04158
Itgb5	-0.277	0.00205562	0.0417342
Slc24a2	-0.506	0.00207987	0.0421654
Ak1	-0.211	0.00212653	0.0426188
Chil1	1.585	0.00211761	0.0426188
Clcn3	0.434	0.00212058	0.0426188
Cox6a2	-0.414	0.00211391	0.0426188
Lgals3	1.173	0.00210611	0.0426188
Serpinf1	0.442	0.00210937	0.0426188
Them7	1.292	0.00212619	0.0426188
Tmem246	-0.342	0.00211596	0.0426188
Efhd2	0.204	0.00213297	0.0426868
Arhgap36	-1.172	0.00214609	0.0428271
Hrc	-0.334	0.00214521	0.0428271
Aff2	-0.411	0.00215299	0.0428429
Gpc3	0.186	0.00215169	0.0428429
Cers4	-0.374	0.00216974	0.0430542
Rassf4	0.506	0.00216941	0.0430542
Ppp1r1b	-0.874	0.0021731	0.04306
Ubr5	0.269	0.00217684	0.0430732
Heatr5a	0.223	0.0021893	0.0432587
Bnip3l	0.31	0.00221464	0.0436979
Foxo3	0.49	0.00221955	0.0437333
Arl4c	0.422	0.00223776	0.0440303
Aqp1	0.645	0.00225611	0.0443291
Acot1	0.806	0.00228551	0.0446622
Mga	0.28	0.00228223	0.0446622
Pcolce	0.358	0.00228263	0.0446622
Pop5	-0.422	0.0022858	0.0446622
Scn5a	0.374	0.00228962	0.0446747
Btrc	-0.285	0.00230532	0.0449186
Calca	-0.794	0.00233794	0.0454909
Adcy8	-2.852	0.00235886	0.0457709
Soat2	0.675	0.00235739	0.0457709
Agtr1a	-0.748	0.00237008	0.0459252
Abca12	-2.374	0.00238052	0.0460005
Ddx5	0.187	0.00237805	0.0460005
Prrg3	0.411	0.00238436	0.0460112
Gm10451	0.761	0.00242338	0.0467001
Ciart	0.891	0.00246284	0.0473953
Smpdl3b	0.61	0.00246661	0.0474028
Ero1l	0.361	0.0024876	0.0476756
Ildr2	0.905	0.00248615	0.0476756
Acvr1c	-1.658	0.00249678	0.0477863
Nup210	0.373	0.00252679	0.0482948
Atp6v1d	-0.209	0.00254526	0.0485815
Padi3	0.695	0.00258158	0.0492079
Abcc8	-0.968	0.0025903	0.0492282
Klf2	-0.463	0.00259183	0.0492282
Trrap	0.234	0.00259318	0.0492282
Crhr2	-1.086	0.0025974	0.0492419
Fras1	0.278	0.00261892	0.049291
Mdga1	-0.692	0.00261602	0.049291
Mob3a	0.318	0.00262108	0.049291
Pvalb	-0.713	0.00260662	0.049291
Tmem130	0.532	0.00261956	0.049291
Zfhx4	-0.803	0.00261587	0.049291
Mtmr12	0.291	0.00262936	0.0493544
Slc30a3	-1.923	0.00263149	0.0493544
Shroom3	0.341	0.00263576	0.0493687
Zfp395	0.39	0.00264121	0.0494048
Pi15	-2.074	0.00264965	0.0494537
Scd1	0.596	0.00265088	0.0494537
Ltbp4	0.517	0.00265552	0.0494744
Actn2	-0.269	0.00267064	0.0494933
Grin2c	1.2	0.00266958	0.0494933
Tmem35	1.632	0.00266671	0.0494933
Ubqln4	-0.256	0.00266701	0.0494933
Uck2	0.197	0.00270141	0.0499975
4833412C05Rik	0.522	0.00271569	0.0500636
Mmp17	0.5	0.00271225	0.0500636
Tnnc2	-1.627	0.0027095	0.0500636
Ccne2	0.281	0.00275531	0.0507274
Npnt	-0.351	0.00276818	0.0508309
Tbc1d22b	-0.269	0.00276658	0.0508309
Glrx5	-0.334	0.00281021	0.0515352
Wrb	0.232	0.0028146	0.0515483
Cacna1h	-0.27	0.00284035	0.0519521
Peg3	0.288	0.00284773	0.0520193
Kcne3	2.592	0.0028742	0.0524232
Sirpa	-0.366	0.00287731	0.0524232
Btbd1	0.185	0.00293235	0.0533566
Adora2a	0.564	0.00294432	0.053505
Vldlr	0.589	0.00299208	0.0543025
2810025M15Rik	-0.253	0.00299876	0.0543534
1700017B05Rik	0.28	0.00304075	0.0550435
Tmem132e	1.067	0.00304497	0.0550487
Sox7	0.405	0.00306206	0.0552865
Rhox6	-4.197	0.00306959	0.0553512
Camsap3	0.64	0.00313498	0.0563133
Mum1l1	0.328	0.00312944	0.0563133
Parp4	0.324	0.00313294	0.0563133
Ctso	0.711	0.00314175	0.0563627
Hmcn1	-0.648	0.0031653	0.0567126
Krt7	-1.549	0.00317602	0.0568322
Adra1b	-0.968	0.003189	0.0569918
Pm20d1	0.632	0.003221	0.0574904
Zfp599	0.463	0.00326313	0.0581682
Dapk3	0.263	0.00330746	0.0588837
Cubn	0.629	0.00331332	0.0589132
Tfe3	0.266	0.00332502	0.0590465
Egln2	-0.249	0.00333338	0.0590479
Unc5a	-0.923	0.00333352	0.0590479
Cnn2	0.209	0.00337246	0.0596624
Smchd1	0.239	0.00339501	0.0599101
Suco	0.32	0.00339494	0.0599101
Atp7a	0.308	0.00340401	0.0599183
Bex4	-0.291	0.00340125	0.0599183
Greb1	-0.409	0.003416	0.0600229
Mrpl37	-0.271	0.00341851	0.0600229
Arhgef40	-0.414	0.00343827	0.0602517
Rhbdd2	-0.284	0.00344013	0.0602517
Pls3	0.214	0.00345301	0.0604018
Acer2	0.416	0.00348886	0.0609529
Psap	0.239	0.00351491	0.0613316
Rnf19a	0.368	0.00353072	0.0614914
Rnpepl1	-0.306	0.00353283	0.0614914
Acsf2	0.397	0.00354273	0.0615212
Grhpr	0.326	0.00354331	0.0615212
Prkar2b	-0.498	0.00356134	0.0616815
Slc35d3	-1.331	0.00355947	0.0616815
Mbnl2	0.396	0.0035733	0.0618123
Triobp	0.382	0.00357946	0.0618426
Agpat9	0.497	0.00359446	0.0620248
Gm19689	2.438	0.00360326	0.0620248
Rif1	0.278	0.00359943	0.0620248
Mansc1	-0.715	0.00361235	0.0621049
Ier5	0.29	0.00362791	0.0621458
Kcnd3	1.129	0.00363244	0.0621458
Mylpf	-0.33	0.0036225	0.0621458
Mypn	-1.063	0.00363054	0.0621458
Dcp1a	0.346	0.00364969	0.0622889
Fbn1	0.444	0.00364775	0.0622889
Ppara	-1.492	0.00367419	0.0626149
Sncb	2.212	0.00367771	0.0626149
Pla2g12b	0.93	0.00379263	0.0644931
Cd2bp2	-0.238	0.00380152	0.0645661
Gfod1	0.53	0.00384744	0.065267
Cry2	0.401	0.00386712	0.0655215
Fam49a	-0.243	0.00387844	0.0656156
Mbnl3	-0.436	0.00388203	0.0656156
Atp2b4	0.418	0.00390596	0.0658615
Glrb	-1.027	0.00390573	0.0658615
Paqr7	-0.361	0.0039179	0.0659835
Fign	-0.432	0.00392961	0.0660221
Ldhb	0.427	0.0039291	0.0660221
Fam19a5	-0.727	0.00396452	0.0664495
Spon1	0.263	0.00396353	0.0664495
Dab2	0.345	0.00397499	0.0665456
Nfe2l3	1.575	0.00400554	0.066977
Per2	0.668	0.00401706	0.0670897
Abcb1a	-2.057	0.0040245	0.0671339
Gja1	-0.4	0.00405057	0.0674887
Scn7a	-0.661	0.0040596	0.0675589
Ap2a2	0.19	0.00412399	0.068468
Rps6ka2	0.202	0.00411967	0.068468
0610007P14Rik	-0.268	0.00413408	0.0685266
Flt1	0.414	0.00413729	0.0685266
Bysl	-0.177	0.00420047	0.0694876
Ddr2	-1.464	0.00420521	0.0694876
Pole	0.249	0.00423194	0.0698469
Adamts12	0.567	0.00424724	0.070017
Fos	0.531	0.0042691	0.070277
Sdf2l1	-0.441	0.00427303	0.070277
Dhx9	0.225	0.00427929	0.0702975
Ahctf1	0.242	0.0042921	0.0704256
Rerg	-0.788	0.0043082	0.0706071
Gm15867	1.648	0.00431714	0.0706711
Tanc2	0.383	0.00433734	0.0709191
Shank1	0.716	0.00434829	0.0710154
Ephb1	0.662	0.00437868	0.0713772
Pttg1ip	-0.212	0.00438062	0.0713772
Kcnip2	-1.622	0.00442757	0.0718916
Smpx	-0.298	0.00442008	0.0718916
Unc5b	0.222	0.00442577	0.0718916
Itga6	-0.2	0.0044899	0.0728194
Trim59	0.272	0.0044953	0.0728229
Ccdc88a	0.366	0.00450338	0.0728696
Arhgap21	0.325	0.00450988	0.0728907
D2Wsu81e	-0.259	0.00453566	0.073223
Fbxo17	0.493	0.00455491	0.0733539
Mmp16	-0.673	0.00455869	0.0733539
Pkdcc	0.24	0.00456096	0.0733539
Timp1	0.475	0.00456468	0.0733539
Abcb1b	-1.109	0.00458268	0.0735588
Mfn1	-0.182	0.00460489	0.0738308
Mgat5	0.427	0.00461521	0.0739119
Trf	0.726	0.0046658	0.0746368
Sh3pxd2b	0.275	0.00467336	0.0746726
Ak3	0.222	0.00468669	0.0748004
Rimkla	-0.494	0.00469409	0.0748334
Emilin3	0.659	0.00474693	0.0755899
Nudt10	-0.951	0.00476512	0.0757936
Traf3ip2	0.398	0.00477802	0.0759127
4930429B21Rik	0.841	0.00481354	0.0763075
Rgs4	-0.85	0.00481375	0.0763075
Ttc21b	0.354	0.00482107	0.0763372
Tmem63a	0.392	0.00483212	0.076426
Wash1	-0.289	0.00484163	0.0764901
Hfe	0.798	0.0048503	0.0765409
Nt5c3	-0.331	0.00487417	0.0768312
Tmem198b	0.316	0.00490624	0.0772499
Pla2g7	-0.584	0.00502549	0.0790388
Laptm4b	0.202	0.00503992	0.0791317
Tanc1	0.249	0.00504832	0.0791317
Trio	0.249	0.0050461	0.0791317
Rab26os	-1.523	0.00505732	0.0791843
Tspyl4	-0.347	0.00506316	0.0791874
Dpep1	-2.132	0.0050822	0.0793966
Cited2	-0.304	0.00511961	0.0798921
Hspb1	0.178	0.00513165	0.0799022
Vps26a	-0.234	0.00512931	0.0799022
2410089E03Rik	0.283	0.00515004	0.0800997
Ccdc97	-0.227	0.00518309	0.0804353
Erbb4	-0.456	0.0051796	0.0804353
B3gnt3	-1.077	0.00519496	0.0805304
Crip1	0.293	0.00522111	0.0808466
Nphp3	0.416	0.00525388	0.0812085
Slc16a2	-0.52	0.00525606	0.0812085
Sdpr	0.47	0.00529739	0.0816239
Trim63	-0.29	0.0053004	0.0816239
Zfyve16	0.293	0.00529814	0.0816239
Ppt2	-0.263	0.00530677	0.0816323
Ubtd2	0.307	0.00531356	0.0816473
Chsy3	-1.528	0.00532915	0.0817972
Syt1	-0.984	0.00535907	0.0821665
Dgcr6	-0.318	0.00537515	0.0823231
Cxx1c	-0.401	0.00541133	0.0827869
Thbs4	-0.242	0.00544842	0.0832635
Ezr	0.272	0.00551425	0.0841778
Gpr85	-0.654	0.00554322	0.0845281
Bzw2	-0.158	0.00557341	0.0848961
Prmt8	0.405	0.00558336	0.0849555
Hand1	-0.27	0.00562287	0.0852791
Map3k7	-0.19	0.0056136	0.0852791
Tmem209	0.273	0.0056202	0.0852791
Bcor	0.232	0.00563974	0.0853504
Gbe1	-0.35	0.0056373	0.0853504
Ly75	0.274	0.00564925	0.0854024
Ercc6l	0.262	0.00565911	0.0854104
Gsn	0.431	0.00566196	0.0854104
Layn	-0.845	0.00569005	0.08565
Thsd7a	-0.748	0.00568557	0.08565
Ifrd1	-0.351	0.00571024	0.085678
Matr3	0.2	0.0057047	0.085678
Xirp2	-3.677	0.00570689	0.085678
Basp1	-0.306	0.00571688	0.0856861
Igfbpl1	-0.359	0.00577527	0.0864689
Cpeb3	-0.43	0.00582513	0.0870295
D8Ertd82e	0.483	0.00582389	0.0870295
Selenbp1	0.584	0.00583385	0.0870671
Asb10	-1.344	0.00585634	0.0873099
Pard6g	0.372	0.0058851	0.0876455
Zfp462	0.26	0.0059186	0.0880509
Rhox9	-2.666	0.00592759	0.0880912
Pdgfa	0.352	0.00595461	0.0883992
E230013L22Rik	1.989	0.00597085	0.0885466
G3bp2	0.162	0.00601875	0.0889747
Rab3ip	0.219	0.00601429	0.0889747
Tro	0.208	0.00601312	0.0889747
Palm2	0.408	0.00604387	0.0892521
Atad2	0.212	0.00607278	0.0895847
Vegfa	0.296	0.00608119	0.0896145
Fhl2	0.222	0.00609196	0.089679
Fam212b	0.555	0.00611301	0.0898945
Inpp5e	-0.306	0.0061347	0.090119
Car3	-0.438	0.00615517	0.0903253
Atf3	0.504	0.00618252	0.0904427
Matn3	0.787	0.0061817	0.0904427
Tinagl1	0.378	0.00617382	0.0904427
Phldb2	0.409	0.00621388	0.0908067
Ggta1	0.207	0.00623054	0.0909555
Lrrn2	-0.525	0.0062438	0.0910543
Aox3	1.894	0.00632673	0.0921679
Plcd1	-0.457	0.00637076	0.092713
Gem	0.405	0.00640195	0.0930704
Gm15663	-1.7	0.0064393	0.0934198
Mrpl44	-0.28	0.0064355	0.0934198
Kcnj15	1.552	0.00645654	0.0934868
Snx11	-0.368	0.00645725	0.0934868
Rarg	-0.754	0.00655165	0.094668
Wdr91	-0.326	0.00655233	0.094668
Epha4	0.328	0.00657251	0.0948618
Top2a	0.23	0.00659843	0.0951381
Emd	0.193	0.00660868	0.0951881
Cgnl1	0.342	0.00662502	0.0953256
Myo1b	0.22	0.00665056	0.0955949
Trim54	-0.457	0.00666898	0.0957616
Trank1	0.863	0.00675899	0.0969549
Tigd2	-0.413	0.00677963	0.0971516
G2e3	0.288	0.00683709	0.0977752
Gstm1	0.385	0.00683122	0.0977752
Ubxn2b	-0.38	0.00684732	0.0978219
Lrrk1	0.266	0.0068758	0.0981287
Pbxip1	0.29	0.00690785	0.098486
Klhl24	-0.238	0.00692633	0.0986492
Arhgap28	0.297	0.00693561	0.0986812
Nqo2	-0.286	0.00700876	0.0996209
