# Supplementary material for: CHARGE syndrome-associated CHD7 acts at ISL1-regulated enhancers to modulate second heart field gene expression
Source: Cardiovasc Res. 2023 Apr 13;119(11):2089–105. doi: 10.1093/cvr/cvad059 (PMC10478754; doi:10.1093/cvr/cvad059)
Supplement: cvad059_Supplementary_Data [file cvad059_supplementary_data.zip › Supplemental data 3.xlsx]

## Sheet: Sheet1
Supplemental data 3: Genes associated with CHD7 CUT&RUN peaks
# GREAT version 4.0.4	Species assembly: mm10	Association rule: Basal+extension: 5000 bp upstream, 1000 bp downstream, 1000000 bp max extension, curated regulatory domains included
0610010F05Rik	peak2288 (+52648)
1110004E09Rik	peak3340 (+2370)
1110004F10Rik	peak1560 (+113883), peak1561 (+137081)
1110032F04Rik	peak614 (-41556)
1190005I06Rik	peak1794 (+7042)
1500009C09Rik	peak3178 (-49)
1500009L16Rik	peak2202 (+192095), peak2203 (+374711)
1600002H07Rik	peak3386 (+2446)
1600014C23Rik	peak3437 (-159442), peak3436 (-143451)
1700001C19Rik	peak3442 (-30839)
1700001K19Rik	peak2709 (+17237)
1700001L19Rik	peak2830 (+172), peak2831 (+229905)
1700009N14Rik	peak760 (+177661), peak761 (+571080)
1700012B07Rik	peak2509 (+68537)
1700013D24Rik	peak1359 (-45670)
1700015G11Rik	peak1475 (-61319)
1700016C15Rik	peak220 (-157341), peak221 (-119104)
1700016H13Rik	peak1060 (-41721)
1700017B05Rik	peak1899 (-138104), peak1898 (-126530), peak1897 (-92134), peak1896 (-67874), peak1895 (-22612)
1700018B08Rik	peak1797 (+59982)
1700020A23Rik	peak455 (-2457)
1700020N01Rik	peak2101 (-98336)
1700024G13Rik	peak2950 (-73797), peak2949 (+55760)
1700025G04Rik	peak165 (-160473)
1700034J05Rik	peak1396 (+13412)
1700042G07Rik	peak854 (-163)
1700069L16Rik	peak1083 (+46115)
1700080E11Rik	peak2023 (-147106)
1700093K21Rik	peak2288 (-56437)
1700122O11Rik	peak3446 (+15258), peak3445 (+36815), peak3444 (+91461)
1810010D01Rik	peak1634 (+256824)
1810011H11Rik	peak2951 (-90761)
1810011O10Rik	peak1659 (-122805), peak1658 (+19974)
1810046K07Rik	peak1887 (-2300)
1810055G02Rik	peak3624 (-177)
2300002M23Rik	peak3426 (+8263)
2310011J03Rik	peak2184 (+15486)
2310030G06Rik	peak1885 (+6857)
2310057M21Rik	peak1591 (+25598)
2410004P03Rik	peak2570 (-132)
2410015M20Rik	peak3458 (+136), peak3457 (+5783)
2410131K14Rik	peak1099 (+20212)
2510009E07Rik	peak3271 (-25135)
2610301B20Rik	peak734 (-962160)
2700049A03Rik	peak2618 (+91085)
2700060E02Rik	peak2915 (+20508)
2700081O15Rik	peak3642 (+26223)
2810408A11Rik	peak2388 (-117)
2810428I15Rik	peak1698 (-3843)
3110018I06Rik	peak2694 (-602041), peak2695 (+49324)
3110079O15Rik	peak91 (-10557)
3425401B19Rik	peak2951 (-9930)
3830406C13Rik	peak2906 (-419895), peak2907 (-221754), peak2908 (-156703), peak2909 (+52)
4833423E24Rik	peak381 (+57377)
4833427G06Rik	peak1886 (+172)
4921524L21Rik	peak3507 (+137624)
4921530L21Rik	peak3059 (+380473)
4930426L09Rik	peak269 (+61204)
4930447A16Rik	peak3116 (-174130), peak3117 (-101612), peak3118 (-23911)
4930470P17Rik	peak541 (-110812), peak540 (-63226)
4930505A04Rik	peak2294 (-3)
4930512M02Rik	peak2277 (-49622)
4930544D05Rik	peak2392 (-44519)
4930546C10Rik	peak3594 (-342089), peak3593 (-340018), peak3592 (-181976), peak3591 (+124942)
4930550L24Rik	peak3752 (-866533)
4930558K02Rik	peak186 (-377664)
4930563D23Rik	peak3344 (-8452), peak3343 (+19033)
4930595D18Rik	peak2710 (-25912)
4930596D02Rik	peak2955 (+488805)
4931417E11Rik	peak1275 (-52991)
4933402J07Rik	peak1732 (+130162), peak1733 (+135082), peak1734 (+345786)
4933407L21Rik	peak87 (-8080)
4933413G19Rik	peak1370 (-234)
4933415A04Rik	peak2310 (-51614), peak2311 (-41202)
4933417A18Rik	peak2772 (+33016)
4933424G06Rik	peak18 (+31058)
4933425L06Rik	peak2877 (+178169)
5330417H12Rik	peak1549 (-77906)
5530401A14Rik	peak2426 (-614515)
5730522E02Rik	peak2290 (+560149)
5730596B20Rik	peak1250 (+39)
6030458C11Rik	peak3096 (+209257)
6330408A02Rik	peak1411 (+224)
6430550D23Rik	peak497 (-3954)
8030423J24Rik	peak2833 (+139238)
9030617O03Rik	peak2676 (-31792), peak2677 (+127859)
9130011E15Rik	peak3717 (+5047), peak3716 (+137395)
9130230L23Rik	peak1015 (-4246)
9230109A22Rik	peak3097 (+121889)
9230112D13Rik	peak2954 (-17644)
9230113P08Rik	peak1861 (+71147)
9330182O14Rik	peak3120 (-123959)
9430038I01Rik	peak1603 (+76723)
9530002B09Rik	peak874 (-110257)
9530068E07Rik	peak2331 (+322499)
9630041A04Rik	peak2017 (-668360), peak2018 (-568814)
A1bg	peak3139 (-901291)
A26c2	peak1479 (-310791), peak1478 (+274311)
A330070K13Rik	peak1135 (-815309), peak1134 (-491037)
A3galt2	peak896 (-47728)
A530084C06Rik	peak2769 (-59228)
A730049H05Rik	peak1312 (+7588)
A830018L16Rik	peak5 (-132030), peak6 (+991990)
A930002H24Rik	peak3465 (+240878)
A930003A15Rik	peak3264 (+40924), peak3263 (+100557)
A930018P22Rik	peak408 (+133068)
AF529169	peak1991 (-81)
AI429214	peak1682 (+958435)
AI467606	peak1580 (-29444)
AU040320	peak888 (+206832)
AU041133	peak2196 (+75923)
AW209491	peak2742 (+56586)
AW554918	peak3531 (+467840)
Aaed1	peak2827 (-38254)
Aagab	peak1933 (+62915)
Aak1	peak1293 (-62823)
Aamdc	peak1531 (+64549)
Aars	peak1780 (-46), peak1781 (+8142)
Aasdh	peak1029 (+43924), peak1028 (+214180)
Aatf	peak2429 (-7970), peak2428 (+144076)
Abca12	peak59 (-73777), peak58 (+86257)
Abca17	peak3387 (+48017)
Abca8a	peak2510 (+20393)
Abca8b	peak2510 (-79699)
Abcb1b	peak973 (+70112)
Abcb4	peak973 (-25419)
Abcb9	peak1121 (+3190)
Abcc1	peak3254 (+126674)
Abcc12	peak1730 (+110281), peak1729 (+726234)
Abcc2	peak3709 (+149239), peak3710 (+156365)
Abcc3	peak2457 (-22950)
Abcc4	peak3080 (+245986)
Abcc5	peak3268 (+54542)
Abcg2	peak1264 (-51350)
Abcg5	peak3500 (+28206)
Abhd16a	peak3425 (+523)
Abhd16b	peak561 (-1335)
Abhd17b	peak3657 (+74252)
Abhd17c	peak1522 (-176979), peak1521 (+46996), peak1520 (+48461)
Abhd2	peak1498 (-332), peak1499 (+27618), peak1500 (+43101)
Abhd5	peak2074 (-43039), peak2075 (-30253), peak2076 (+80806)
Abhd6	peak2903 (+9915)
Abi1	peak275 (-95)
Abi3	peak2462 (+11007)
Abl1	peak299 (+27717)
Ablim1	peak3739 (-96046), peak3738 (+103043)
Ablim3	peak3577 (-19433)
Abr	peak2409 (-124292), peak2408 (-79825), peak2407 (+63131)
Abtb1	peak1299 (-194), peak1298 (+45222)
Abtb2	peak407 (+101850)
Acaa2	peak3599 (+127702)
Acaca	peak2428 (+196324)
Acad8	peak1848 (+940)
Acan	peak1497 (-60533)
Acbd3	peak230 (+23625), peak231 (+31888)
Accsl	peak397 (-30599)
Acer3	peak1533 (+41415)
Ackr1	peak216 (+18870)
Aco1	peak760 (-515125), peak761 (-121706)
Aco2	peak3175 (+20048)
Acot12	peak2853 (-221086)
Acoxl	peak448 (-12428)
Acp5	peak1844 (-5486)
Acpp	peak2022 (-41940)
Acsf3	peak1801 (-38422)
Acsl3	peak79 (-994)
Acss1	peak487 (+43810)
Acss3	peak2224 (+353589)
Acta2	peak3687 (+2778)
Actbl2	peak2883 (-651080), peak2884 (-123805)
Actl6a	peak580 (+405)
Actn2	peak2737 (-12023)
Actr2	peak2286 (-16391)
Actrt3	peak575 (-726), peak574 (+547009)
Adam12	peak1600 (+51370), peak1599 (+402278)
Adam19	peak2315 (+88183)
Adam2	peak3026 (-13332)
Adam5	peak1660 (+204)
Adamts15	peak1853 (+441765)
Adamts18	peak1785 (-221721)
Adamts2	peak2323 (+1490), peak2324 (+63040)
Adamts20	peak3205 (-50608), peak3204 (+32364), peak3203 (+177305), peak3202 (+865779)
Adamts4	peak208 (-3233)
Adamts6	peak2875 (-45420), peak2876 (+196892)
Adamts7	peak1993 (+89150)
Adamts9	peak1313 (-522613)
Adamtsl1	peak820 (+386019)
Adamtsl2	peak283 (+9940), peak284 (+33322)
Adamtsl3	peak1514 (-15109), peak1515 (+261278)
Adamtsl4	peak657 (-33601), peak656 (+21040)
Adar	peak641 (-117528), peak642 (-19420)
Adarb1	peak2176 (-38418), peak2175 (-11153), peak2174 (+154837)
Adarb2	peak2729 (-158398)
Adck1	peak2666 (+302427)
Adcy1	peak2270 (-286084), peak2271 (+83069)
Adcy2	peak2831 (+172215)
Adcy8	peak3143 (-784248), peak3142 (+420806)
Adcyap1r1	peak1263 (+33675)
Add3	peak3727 (-11626)
Adgra1	peak1610 (-68709), peak1611 (-49161)
Adgra2	peak1670 (+5581), peak1671 (+20030), peak1672 (+21385)
Adgrb1	peak3150 (-649601), peak3151 (-243544)
Adgrb2	peak901 (-54554)
Adgrd1	peak1130 (+111434)
Adgrg1	peak1748 (+27806)
Adgrg3	peak1748 (-12779)
Adgrg6	peak2092 (+455346), peak2091 (+502292)
Adgrl2	peak721 (-265278), peak720 (+6599)
Adgrl3	peak1032 (+25678)
Adhfe1	peak4 (-2345)
Adipor2	peak1348 (-49532), peak1347 (+14459), peak1346 (+65295)
Adk	peak2919 (+34), peak2920 (+11783), peak2921 (+316323)
Ado	peak2158 (-177934), peak2157 (-97626)
Adora1	peak152 (-8820)
Adpgk	peak1909 (+32076)
Adra1a	peak3028 (+156560)
Adra1b	peak2313 (+141478)
Adra1d	peak458 (-55942)
Adra2a	peak3731 (+991282)
Adra2c	peak998 (+12653)
Adrm1	peak557 (-50138), peak558 (+22206)
Adsl	peak3172 (-208447)
Adss	peak222 (-164971)
Aes	peak2194 (-4329)
Afap1	peak999 (+303023)
Afap1l1	peak3576 (+19378)
Afap1l2	peak3738 (-104779), peak3737 (+92976)
Afdn	peak3372 (-59950)
Aff1	peak1060 (-56842)
Aff3	peak24 (+149207)
Agap1	peak97 (-182739), peak98 (-19940), peak99 (-1340)
Agbl1	peak1495 (+157698)
Agbl3	peak1225 (-63041)
Agbl4	peak852 (+210059)
Agpat3	peak2179 (+77842)
Agps	peak363 (-63654), peak364 (-56758)
Agr2	peak2598 (+47072)
Agrn	peak971 (+8619)
Agrp	peak1758 (-15590)
Agtpbp1	peak2818 (+376059)
Ahctf1	peak229 (-107909), peak228 (-35389), peak227 (-158)
Ahdc1	peak913 (+46351)
Ahi1	peak2099 (-106502)
Aif1l	peak300 (+18251)
Aip	peak3626 (+4472)
Aipl1	peak2396 (-4695)
Ajap1	peak963 (+246088), peak962 (+388916), peak961 (+899082)
Ajuba	peak2990 (+15853)
Ak1	peak304 (-5191)
Ak2	peak899 (+33994), peak900 (+40480)
Ak4	peak838 (-68730)
Ak6	peak2870 (-389)
Ak7	peak2690 (-445)
Ak8	peak289 (+84498)
Akap1	peak2449 (+31310), peak2448 (+108038)
Akap11	peak3049 (+24792)
Akap2	peak800 (-316579), peak801 (-22042), peak802 (-1905)
Akap5	peak2629 (-58188), peak2630 (-51667), peak2631 (-22100)
Akap6	peak2606 (-186249), peak2607 (+196347)
Akap7	peak2105 (+269738)
Akap8l	peak3418 (+36)
Akirin1	peak882 (+7936)
Akirin2	peak756 (-323399)
Aknad1	peak682 (+10479)
Akt1	peak2720 (-3058), peak2719 (+1276)
Aldh18a1	peak3696 (+40), peak3695 (+23659)
Aldh1b1	peak785 (-137220), peak786 (-114862), peak787 (+25375)
Aldh1l2	peak2201 (+33)
Aldh2	peak1110 (+29234)
Aldh7a1	peak3565 (+34400)
Aldh8a1	peak2101 (+117518)
Aldh9a1	peak194 (+24409)
Aldoa	peak1578 (-573)
Alkbh5	peak2353 (-52033)
Allc	peak2581 (+16491)
Alox12	peak2389 (-45157)
Alox12e	peak2390 (+284), peak2389 (+22118)
Alox5ap	peak1192 (+127568)
Alppl2	peak89 (+92101)
Alx1	peak2223 (+27711)
Alx4	peak395 (+42835), peak396 (+145610)
Alyref2	peak210 (-59909)
Amd2	peak2113 (-513362)
Amelx	peak3760 (+312284)
Amer2	peak3008 (+115831), peak3009 (+239486)
Amigo2	peak3211 (-129665)
Ammecr1l	peak3533 (-52903)
Amn	peak2710 (-60692)
Amotl2	peak2020 (-80652)
Ampd2	peak680 (-3186)
Amph	peak2751 (+90143)
Amz1	peak1165 (+59968)
Amz2	peak2507 (+13766)
Anapc1	peak451 (+27527)
Anapc13	peak2020 (+10692)
Anapc5	peak1114 (-9852)
Ank	peak3101 (-162176)
Ank2	peak692 (-49102)
Ank3	peak2159 (-91229), peak2160 (+93667), peak2161 (+531736)
Ankdd1a	peak1943 (-53158)
Ankfn1	peak2451 (-525502)
Ankmy1	peak108 (+41275)
Ankrd10	peak1649 (+63473)
Ankrd11	peak1803 (+95175), peak1802 (+168866)
Ankrd12	peak3467 (+23572)
Ankrd23	peak16 (+16783)
Ankrd24	peak2195 (-4945)
Ankrd26	peak1345 (-457585)
Ankrd31	peak2861 (+20336)
Ankrd34c	peak1992 (-117351)
Ankrd50	peak589 (+664619)
Ankrd54	peak3163 (-346)
Ankrd55	peak2885 (-393559), peak2886 (-262978), peak2887 (+22291), peak2888 (+88163)
Ankrd60	peak549 (-56319)
Anks1b	peak2209 (-747995), peak2210 (+417745)
Ankzf1	peak73 (-132)
Ano1	peak1632 (+97123)
Ano10	peak2075 (-26932), peak2074 (-14146), peak2073 (+28474), peak2072 (+95928)
Anxa1	peak3655 (+265779)
Anxa2	peak1965 (+233480)
Anxa3	peak1046 (-156784)
Anxa4	peak1293 (-20784)
Anxa5	peak588 (+22540)
Anxa6	peak2337 (+41014)
Aoah	peak2754 (-685101), peak2755 (-444256), peak2756 (-174110)
Aoc1	peak1240 (-37845)
Aox2	peak40 (+63442)
Aox3	peak39 (+76522)
Aox4	peak39 (-20739)
Ap1s3	peak80 (+3056)
Ap2s1	peak1417 (-383)
Ap3b1	peak2857 (+236350)
Ap3m1	peak2919 (-158), peak2918 (+58984)
Ap5m1	peak2976 (-346673), peak2977 (-215486), peak2978 (-172890)
Ap5z1	peak1168 (-12264)
Apaf1	peak2210 (+88508)
Apba1	peak3663 (+185738)
Apbb2	peak1016 (-43106)
Apc	peak3538 (-186287), peak3539 (-169398)
Apc2	peak2184 (+3231)
Apcdd1	peak3578 (-15708)
Apeh	peak2037 (-15720)
Aph1b	peak1952 (+61894)
Apip	peak405 (-155)
Apitd1	peak944 (-6703)
Apmap	peak487 (-15881)
Apoa1	peak1877 (-199024)
Apoa4	peak1878 (+9378)
Apoa5	peak1878 (-18559)
Apod	peak3287 (-5003)
Apol10b	peak3159 (-12000)
Apol11b	peak3159 (+35153)
Apol6	peak3158 (+25424)
Apol8	peak3160 (-20404)
Appl1	peak2934 (+4342)
Aptx	peak764 (+11837)
Aqp1	peak1262 (-16797)
Aqp2	peak3219 (-6807)
Aqp4	peak3518 (+90943)
Aqp6	peak3220 (+2961)
Aqp7	peak767 (+59981)
Arf2	peak2491 (-200)
Arfip1	peak623 (-275)
Arg1	peak2105 (-101942)
Arglu1	peak1641 (-543553), peak1640 (-529248), peak1639 (-36277)
Arhgap10	peak1708 (+615831)
Arhgap18	peak2109 (+240644)
Arhgap22	peak2952 (-171595)
Arhgap23	peak2472 (-34105)
Arhgap24	peak1058 (+270902)
Arhgap25	peak1296 (-50391), peak1295 (+10185)
Arhgap26	peak3551 (+133294)
Arhgap28	peak3471 (-125476), peak3470 (+201874)
Arhgap31	peak3310 (+145501)
Arhgap32	peak1855 (-153505)
Arhgap5	peak2606 (+9118)
Arhgap6	peak3760 (+79817)
Arhgap8	peak3187 (-245), peak3188 (+96614), peak3189 (+112900)
Arhgef16	peak965 (-166316), peak964 (-28417)
Arhgef2	peak636 (-34049), peak637 (-17518), peak638 (-13906)
Arhgef28	peak2864 (+42921)
Arhgef3	peak2935 (-192923), peak2936 (+8455)
Arhgef38	peak699 (-52799)
Arid1a	peak916 (-74305), peak915 (+46476)
Arid1b	peak3360 (-992816), peak3361 (-465138), peak3362 (-209488), peak3363 (+382714)
Arid3b	peak1905 (+18482), peak1904 (+21867), peak1903 (+24460)
Arid4b	peak2741 (+217513)
Arid5a	peak15 (-322)
Arl11	peak3014 (+2060)
Arl4c	peak95 (+89169)
Arl5a	peak332 (-46993)
Arl5c	peak2476 (-9552)
Armc1	peak567 (+415730)
Armc2	peak2130 (-174652), peak2129 (+82843)
Armc3	peak269 (-139755), peak270 (+34502)
Armc8	peak2014 (+48), peak2013 (+8721)
Arnt2	peak1522 (+81247)
Arntl2	peak1395 (-44249)
Arpc2	peak68 (+6983)
Arpp19	peak1971 (-28701)
Arpp21	peak2050 (-929921), peak2049 (-709003)
Arrb2	peak2391 (-524)
Arrdc2	peak1701 (+22977)
Arrdc4	peak1490 (+266047), peak1489 (+276760)
Arsb	peak2856 (-84277)
Arsg	peak2507 (-33662)
Arsk	peak2842 (+188)
Artn	peak862 (-89773)
Asah2	peak3683 (-195334), peak3682 (-134790), peak3681 (-41325)
Asap1	peak3142 (-118571)
Asap2	peak2572 (+64414)
Asb1	peak105 (+119303)
Asb14	peak2934 (+72333)
Asb18	peak100 (+27928)
Asb4	peak1200 (-58084)
Asb6	peak295 (-2042)
Ascc2	peak2261 (+14231)
Asf1a	peak2137 (-93508)
Asic2	peak2426 (-92843)
Asns	peak1202 (+5651)
Aspg	peak2714 (-10164), peak2715 (+396)
Asprv1	peak1291 (-86177), peak1292 (-33486)
Aste1	peak2023 (-103194)
Astn2	peak811 (-212530)
Asz1	peak1207 (-32262)
Ate1	peak1588 (-14054)
Atf3	peak246 (-30631)
Atf4	peak3170 (-9580)
Atf6	peak207 (+199138)
Atf6b	peak3423 (+11890)
Atf7ip2	peak3241 (+48305)
Atg10	peak2852 (-229554)
Atg14	peak2971 (+43271)
Atg16l1	peak93 (-104370)
Atg16l2	peak1540 (+14)
Atg7	peak1337 (-239466)
Atg9a	peak73 (-102)
Atic	peak59 (-68463)
Atl2	peak3486 (-97119)
Atoh1	peak1266 (-365215)
Atoh7	peak2152 (+36102)
Atox1	peak2339 (+429)
Atp10b	peak2309 (+217747)
Atp12a	peak2993 (-50953)
Atp1a1	peak666 (-223709), peak665 (+92703)
Atp23	peak2251 (+488636), peak2250 (+674300)
Atp2a1	peak1575 (-1257)
Atp2b1	peak2219 (-802722), peak2220 (+80734)
Atp2b2	peak1336 (+35396)
Atp2b4	peak149 (-24216)
Atp2c1	peak2024 (-34155)
Atp2c2	peak1789 (+16381)
Atp5g3	peak357 (-7887)
Atp5k	peak1072 (+30431)
Atp5o	peak3341 (+55236)
Atp6ap1l	peak2851 (+22003), peak2850 (+116486), peak2849 (+739217)
Atp8a1	peak1020 (+114795)
Atp8a2	peak3007 (-21551), peak3006 (+326238), peak3005 (+346122), peak3004 (+347352)
Atp8b5	peak775 (-91364), peak776 (-59714)
Atp9b	peak3613 (+129024)
Atpaf2	peak2352 (+5383)
Atrn	peak456 (+120795)
Atxn1	peak2791 (-58124)
Atxn10	peak3191 (-63124)
Atxn7l1	peak2593 (-15529)
Auts2	peak1141 (-817455), peak1140 (-755423), peak1139 (-405668), peak1138 (-357141), peak1137 (-256418), peak1136 (-139335)
Aven	peak415 (+183895)
Avpi1	peak3700 (+8742)
Avpr1a	peak2246 (-341405)
Axin2	peak2505 (-22562), peak2506 (+41506)
Azi2	peak2057 (-295045)
Azin2	peak898 (+62102), peak897 (+70508)
B230217C12Rik	peak2474 (-7720)
B230219D22Rik	peak2813 (+10007), peak2814 (+15402)
B3galnt1	peak616 (-79247), peak615 (+87179)
B3galnt2	peak2740 (-109311)
B3galt4	peak3421 (+121)
B3gnt5	peak3263 (+23106), peak3264 (+82739)
B3gnt6	peak1533 (-68642)
B3gnt7	peak88 (+7965)
B3gnt9	peak1756 (+48042)
B3gntl1	peak2546 (+138026)
B4galnt2	peak2464 (-42273), peak2463 (-31538)
B4galnt3	peak1351 (+94640)
B4galt1	peak766 (+67295)
B4gat1	peak3629 (-1603)
B9d2	peak1433 (-357)
BC024139	peak3156 (-44119)
BC030500	peak1689 (-974306)
BC034090	peak176 (-79654)
BC049762	peak2325 (+15903)
BC052040	peak417 (+137893), peak418 (+429156)
BC061237	peak2958 (+1959)
BC106179	peak3277 (-44820)
Bach2	peak752 (-58746), peak753 (+11875), peak754 (+199765)
Baiap2l1	peak1176 (-58), peak1175 (+67555)
Bambi	peak3505 (+177626)
Banp	peak1799 (+231089)
Bap1	peak2946 (+53330)
Bard1	peak58 (-225507)
Barhl2	peak1066 (-108303), peak1065 (+338930)
Barx1	peak2795 (+83973)
Barx2	peak1855 (-49169), peak1854 (+229649)
Bbc3	peak1416 (+3369)
Bbip1	peak3730 (+379)
Bbox1	peak413 (+285888)
Bbs10	peak2227 (-104370), peak2228 (+4731), peak2229 (+37529)
Bbs4	peak1909 (+29874)
Bbs9	peak1845 (+3440), peak1846 (+57360)
Bbx	peak3325 (-77317), peak3324 (-57591)
Bcan	peak633 (-23246)
Bcar1	peak1784 (-1720), peak1783 (+38693)
Bcar3	peak689 (+68494), peak690 (+97359)
Bcas3	peak2433 (+138883)
Bcat1	peak1391 (-53012), peak1390 (+41507), peak1389 (+66714)
Bcdin3d	peak3218 (-11021)
Bckdhb	peak1987 (-26661)
Bcl10	peak716 (-150314)
Bcl11a	peak2289 (+270381)
Bcl11b	peak2695 (+465646)
Bcl2	peak117 (+514572)
Bcl2l1	peak492 (-660)
Bcl2l11	peak449 (-584), peak450 (+255856)
Bcl2l14	peak1374 (-357441)
Bclaf1	peak2097 (-2760)
Bcr	peak2165 (+40550), peak2166 (+88038)
Bcs1l	peak70 (-485)
Bdh1	peak3287 (-108937)
Bdh2	peak701 (-66911)
Bdkrb2	peak2689 (-107692)
Begain	peak2702 (-671)
Bend5	peak852 (-807156)
Bhlha15	peak1173 (+433), peak1174 (+14493)
Bhlha9	peak2408 (-83226), peak2409 (-38759)
Bhlhe23	peak559 (-44842)
Bhlhe40	peak1330 (-400623), peak1331 (-350336)
Bhlhe41	peak1394 (+34728), peak1393 (+55855)
Bicc1	peak2163 (+29600), peak2162 (+95818)
Bicd2	peak2798 (+38106)
Birc3	peak1834 (+27)
Birc5	peak2534 (-12192)
Birc6	peak3481 (+136530)
Blk	peak3018 (+114818)
Blm	peak1509 (-94242), peak1508 (-49362), peak1507 (+19371)
Bloc1s3	peak1428 (-3482)
Bloc1s6	peak438 (-21951)
Bmp10	peak1295 (+94056)
Bmp2	peak464 (-154294), peak465 (-12154), peak466 (+947572)
Bmp4	peak2967 (-290458), peak2966 (-271394), peak2965 (-248950), peak2964 (-192602), peak2963 (-187793), peak2962 (-182843), peak2961 (-79355)
Bmp5	peak1973 (+192688), peak1974 (+204767)
Bmp7	peak546 (+50324), peak545 (+267139)
Bmp8a	peak881 (-319906), peak880 (-229644)
Bmp8b	peak877 (-23677), peak878 (-5413)
Bmper	peak1845 (-743905), peak1846 (-689985), peak1847 (+489401)
Bmpr1b	peak709 (+400742), peak708 (+472679)
Bmpr2	peak46 (+8115)
Bnc1	peak1513 (-6571)
Bnc2	peak819 (-72809), peak818 (+923339)
Bnip2	peak1966 (-48451)
Boc	peak3319 (-47807), peak3318 (+8432)
Bod1	peak2295 (-154857)
Bok	peak110 (-17098), peak111 (+33945), peak112 (+46237)
Boll	peak38 (+105085)
Bpi	peak506 (-11312)
Brd7	peak1735 (-75318)
Brdt	peak1068 (-3488)
Brf2	peak1672 (+21697), peak1671 (+23052), peak1670 (+37501)
Bri3	peak1175 (+35323)
Brinp3	peak160 (-216720)
Brip1	peak2436 (-146), peak2435 (+177259), peak2434 (+242453)
Brms1	peak3629 (-4181)
Bsn	peak2037 (+80058)
Btbd11	peak2206 (+123932)
Btbd16	peak1589 (-134578)
Btbd19	peak858 (+25448)
Btbd9	peak3411 (+141436), peak3410 (+437082)
Btg2	peak150 (-1064)
Btn2a2	peak2759 (-3026)
Btrc	peak3714 (-70198)
Bub1	peak448 (-10335)
Bub3	peak1592 (+285162)
Bysl	peak3443 (+20554)
Bzw1	peak40 (-51130)
Bzw2	peak2599 (+83970)
C030005K15Rik	peak2219 (-385675)
C130074G19Rik	peak236 (-97978)
C1galt1	peak1203 (+107979)
C1ql1	peak2487 (-59881), peak2486 (-36799)
C1ql2	peak128 (+51289)
C1qtnf3	peak3091 (-24605)
C1qtnf9	peak3010 (-79234)
C1rl	peak1360 (-14307)
C2cd3	peak1536 (-69891), peak1537 (-242)
C2cd4b	peak1960 (-122885)
C2cd4c	peak2180 (-2082)
C2cd5	peak1387 (-32805)
C87436	peak1290 (+67934)
C8b	peak840 (-394469), peak841 (-287830)
CK137956	peak893 (+203063)
Cables1	peak3513 (+43971)
Cabp5	peak1412 (-27030)
Cabp7	peak2262 (-61558)
Cabyr	peak3514 (-93365)
Cachd1	peak836 (-21360), peak837 (+51205)
Cacna1a	peak1719 (+149191)
Cacna1b	peak277 (-146901), peak276 (-123577)
Cacna1c	peak1345 (+88164)
Cacna1e	peak172 (-359096), peak171 (-292605), peak170 (-59950), peak169 (+20977)
Cacna1g	peak2457 (+58174)
Cacna1i	peak3171 (+174973)
Cacnb1	peak2476 (+16901)
Cacnb4	peak332 (+204937)
Cacng1	peak2503 (+12602)
Cacng3	peak1569 (-261848)
Cacng5	peak2504 (-87285)
Cacul1	peak3744 (+40819)
Cacybp	peak183 (-303761), peak182 (-220188)
Cadm1	peak1879 (+342773), peak1880 (+780768)
Cadps	peak2912 (+239271), peak2911 (+271605), peak2910 (+399821)
Calcoco1	peak3232 (-61498)
Calcrl	peak376 (-48628), peak375 (+193)
Cald1	peak1225 (+118826)
Calm1	peak2674 (+22500), peak2675 (+175285)
Calm5	peak2726 (+39346)
Camk1g	peak256 (-655559), peak255 (-506173)
Camk2n1	peak930 (+69708)
Camkmt	peak3502 (+306032)
Camta1	peak960 (+47699), peak959 (+339115), peak958 (+341432), peak957 (+460107), peak956 (+559272)
Cand1	peak2237 (-332216), peak2236 (+180513)
Cap1	peak875 (-30145)
Cap2	peak2792 (+21379)
Capn13	peak3477 (-219183)
Capn6	peak3754 (+61575)
Capn7	peak2947 (+67087)
Caprin2	peak1400 (+50)
Capza3	peak1382 (+247333)
Car12	peak1951 (-55182), peak1952 (+19910)
Car14	peak660 (-2118)
Car2	peak566 (+72957)
Car6	peak949 (+29540)
Car7	peak1755 (+32395)
Car9	peak777 (-1669)
Card11	peak1167 (-233783), peak1166 (-92971)
Carmil2	peak1758 (-37923)
Carmil3	peak2992 (+9243)
Cars	peak1628 (-35)
Cars2	peak1648 (+43561)
Cartpt	peak2869 (+19), peak2868 (+224464), peak2867 (+335922)
Casd1	peak1199 (+34267)
Casp1	peak1831 (-36527)
Casp8	peak41 (+68019)
Cast	peak2841 (+37361)
Casz1	peak943 (+245158)
Cat	peak406 (+60763)
Cavin4	peak793 (+93505)
Cbfa2t3	peak1801 (-37974)
Cbfb	peak1756 (+36437)
Cbln1	peak1731 (+569363)
Cbln4	peak544 (-136602), peak543 (-102569), peak542 (+390)
Cbr4	peak1690 (-164130)
Cbwd1	peak3665 (+650)
Cbx3	peak1246 (+34729)
Cbx4	peak2538 (-25208), peak2537 (+31723)
Cbx7	peak3166 (-10152)
Cbx8	peak2537 (-13529)
Cby3	peak2322 (+13080)
Ccar1	peak2151 (-94924)
Ccbe1	peak3584 (+65363), peak3583 (+77418)
Ccdc115	peak13 (+226515)
Ccdc116	peak3260 (+187)
Ccdc134	peak3177 (+12385)
Ccdc138	peak2140 (+103325), peak2141 (+123447)
Ccdc14	peak3294 (+4771)
Ccdc141	peak369 (-52218)
Ccdc148	peak336 (+234052)
Ccdc150	peak37 (+11930)
Ccdc151	peak1843 (-111)
Ccdc154	peak3391 (-9134)
Ccdc160	peak3749 (-158765), peak3750 (-37315)
Ccdc162	peak2128 (-120009), peak2127 (+52880)
Ccdc167	peak3409 (-43327)
Ccdc171	peak818 (+226202)
Ccdc182	peak2445 (-69475), peak2446 (+33091), peak2447 (+416363)
Ccdc187	peak282 (+1367)
Ccdc32	peak426 (+24505), peak425 (+35793)
Ccdc34	peak413 (+2036)
Ccdc38	peak2214 (+36797)
Ccdc39	peak585 (-111964), peak584 (+19303)
Ccdc40	peak2539 (+11487)
Ccdc42	peak2378 (+15947), peak2379 (+26705), peak2380 (+36398), peak2381 (+70432)
Ccdc54	peak3325 (+81447), peak3324 (+101173)
Ccdc6	peak2160 (-469682), peak2161 (-31613)
Ccdc60	peak1093 (+172022)
Ccdc68	peak3595 (-29046)
Ccdc73	peak410 (+13726)
Ccdc8	peak1421 (+18855)
Ccdc80	peak3321 (+30832)
Ccdc86	peak3647 (+4198)
Ccdc88b	peak3639 (-16038), peak3638 (+2864)
Ccdc88c	peak2678 (-2584)
Cck	peak2067 (+118568)
Ccnd1	peak1634 (-11387)
Ccnd2	peak1366 (-201892), peak1365 (+29371)
Ccnd3	peak3443 (+85887)
Ccnf	peak3387 (-51603)
Ccnh	peak2844 (-525504), peak2845 (-52803)
Ccni	peak1045 (+18289)
Ccnjl	peak2310 (+6642), peak2311 (+17054)
Ccnl1	peak610 (+8064), peak609 (+60654), peak608 (+125581)
Ccrl2	peak2046 (+28885)
Ccsap	peak1812 (-3284)
Cd109	peak1980 (+458182)
Cd14	peak3548 (+23289)
Cd160	peak662 (+63925)
Cd164	peak2127 (+34301)
Cd180	peak2872 (-27961), peak2873 (+212711)
Cd200r2	peak3320 (-12353)
Cd200r4	peak3320 (+43011)
Cd244	peak211 (-32), peak212 (+41288)
Cd247	peak191 (+197188)
Cd248	peak3630 (+3516)
Cd300a	peak2522 (+5866)
Cd300c2	peak2523 (-2160)
Cd300e	peak2524 (-757)
Cd300lb	peak2522 (+38479)
Cd38	peak1008 (+359)
Cd44	peak404 (+12325)
Cd5	peak3646 (-62690)
Cd55b	peak136 (+122742)
Cd6	peak3646 (+28394)
Cd69	peak1373 (+66072), peak1372 (+90262)
Cd74	peak3569 (-16799)
Cd82	peak394 (-80767)
Cd83	peak2787 (+300723), peak2788 (+601615)
Cd84	peak213 (-49414)
Cd96	peak3322 (+10382)
Cdadc1	peak3003 (-10397)
Cdc16	peak1651 (+16587)
Cdc23	peak3540 (-47582)
Cdc25a	peak2043 (-493)
Cdc26	peak808 (-214)
Cdc37l1	peak3675 (-669)
Cdc42bpa	peak228 (-121516), peak229 (-48996)
Cdc42ep3	peak3485 (-4121)
Cdc42ep4	peak2517 (-267750), peak2516 (-83683), peak2515 (-81760)
Cdc42se2	peak2336 (+117737)
Cdc5l	peak3435 (+267835), peak3434 (+527610)
Cdc6	peak2479 (-415)
Cdc7	peak1067 (+27858)
Cdca2	peak3029 (+257581)
Cdca7	peak354 (-80081), peak355 (-68888), peak356 (+55690)
Cdca7l	peak2722 (-162134), peak2723 (-137251), peak2724 (+141321)
Cdcp1	peak2079 (+61319)
Cdh15	peak1802 (+25188), peak1803 (+98879)
Cdh17	peak737 (+74342)
Cdh19	peak118 (+473196)
Cdh2	peak3521 (-52421), peak3520 (+14334), peak3519 (+68528)
Cdh20	peak116 (+237093)
Cdh23	peak2146 (+245411)
Cdh26	peak553 (+786563), peak554 (+802240)
Cdh3	peak1763 (+8126)
Cdh4	peak553 (-225261), peak554 (-209584), peak555 (+363657), peak556 (+403961)
Cdh7	peak118 (+521457)
Cdh8	peak1753 (-281386)
Cdhr3	peak2593 (-194111)
Cdip1	peak3237 (+21532)
Cdk1	peak2159 (-89605)
Cdk15	peak42 (+84204)
Cdk19	peak2122 (-390)
Cdk4	peak2252 (+209)
Cdk5r1	peak2422 (+89840), peak2423 (+168172), peak2424 (+184867), peak2425 (+198855)
Cdk5r2	peak71 (-16109)
Cdk5rap2	peak812 (+277719)
Cdk6	peak972 (-260079)
Cdkal1	peak2768 (-66855), peak2767 (+542056)
Cdkl4	peak3487 (+35996)
Cdkn1a	peak3405 (-12235)
Cdkn1c	peak1625 (+336727)
Cdkn2a	peak824 (+46529)
Cdkn2aipnl	peak2328 (-15449), peak2329 (-5556)
Cdkn2b	peak825 (-208559)
Cdkn3	peak2961 (-290517), peak2962 (-187029), peak2963 (-182079), peak2964 (-177270), peak2965 (-120922), peak2966 (-98478), peak2967 (-79414)
Cdon	peak1857 (+739), peak1858 (+1858)
Cdrt4	peak2361 (-13282)
Cds1	peak1056 (+298714)
Cdx2	peak1183 (+6236)
Cdyl2	peak1787 (+113925)
Ceacam2	peak1432 (-64320), peak1431 (-36239)
Cebpa	peak1450 (+34841)
Cebpb	peak533 (-927), peak534 (+71422)
Cebpzos	peak3484 (-4298)
Cecr2	peak1353 (-21819)
Celf2	peak264 (-196245), peak263 (+504417)
Celf4	peak3531 (+117123)
Celsr1	peak3195 (+97878)
Cemip	peak1521 (-18395), peak1520 (-16930), peak1519 (+8861), peak1518 (+183650)
Cenpc1	peak1033 (+89)
Cenpe	peak700 (-28973), peak701 (+1773)
Cenpf	peak244 (-63), peak243 (+258832), peak242 (+279759)
Cenpj	peak2995 (+3762), peak2994 (+6059)
Cenpk	peak2875 (+19682)
Cenpo	peak2552 (-142899)
Cenpv	peak2359 (+20368)
Cenpw	peak2111 (+200680)
Cep112	peak2505 (+472521)
Cep128	peak2668 (+251025)
Cep135	peak1028 (+102633), peak1029 (+272889)
Cep164	peak1875 (+101172)
Cep170	peak219 (+156391)
Cep192	peak3589 (+128)
Cep41	peak1220 (+25493)
Cep57l1	peak2128 (+83009)
Cep63	peak2019 (+83121)
Cep70	peak2009 (-306), peak2010 (+52994), peak2011 (+61836)
Cep76	peak3588 (-379)
Cep85l	peak2137 (-123497)
Cer1	peak817 (-597)
Cerk	peak3196 (+126750)
Ces1a	peak1745 (+50298)
Cfap157	peak306 (-53804)
Cfap43	peak3724 (+54418)
Cfap44	peak3318 (+155666)
Cfap45	peak215 (-7907)
Cfap46	peak1611 (-101196), peak1610 (-81648)
Cfap54	peak2213 (+147033)
Cfc1	peak14 (+1264)
Cftr	peak1207 (-29368)
Cga	peak757 (-4016), peak758 (+21735)
Cgref1	peak989 (-4485)
Cgrrf1	peak2968 (-764)
Chac1	peak429 (+4584)
Chchd6	peak1302 (-36838), peak1301 (+13276)
Chd1	peak3378 (-130374)
Chd6	peak514 (-174452), peak513 (-78744), peak512 (+136671)
Chd7	peak733 (+192697)
Chd9	peak1742 (+179838)
Chdh	peak2940 (+173592), peak2941 (+347830)
Chga	peak2682 (-357), peak2683 (+80625)
Chic2	peak1026 (+167564)
Chka	peak3625 (+3234)
Chmp1b	peak3586 (-76740)
Chmp6	peak2540 (-101442)
Chp2	peak1568 (+33732)
Chrm3	peak2733 (+515392)
Chrm4	peak387 (+622)
Chrna10	peak1542 (-24041)
Chrna2	peak3027 (+136167)
Chrna7	peak1479 (+78049)
Chrnb1	peak2386 (+26536)
Chrnb3	peak1673 (-6587)
Chst1	peak391 (-15322), peak392 (+266941)
Chst11	peak2198 (+63749), peak2199 (+82047), peak2200 (+83470)
Chst14	peak425 (+67104), peak426 (+78392)
Chst15	peak1593 (-242502)
Chst2	peak1996 (-43693)
Chst3	peak2144 (+103627)
Chtf8	peak1767 (+21843)
Cib1	peak1505 (+32434)
Cib4	peak988 (-32225), peak987 (-4519)
Cic	peak1429 (-62)
Cidea	peak3587 (+26673)
Ciita	peak3243 (+32878)
Cipc	peak2661 (-35476)
Cit	peak1092 (+166055)
Cited2	peak2095 (-17574)
Cited4	peak869 (+31259)
Ckap4	peak2204 (+76787)
Ckb	peak2712 (+11608), peak2711 (+64141)
Ckm	peak1427 (+6987)
Ckmt2	peak2854 (-55141)
Cks2	peak2800 (-13590)
Clasp1	peak120 (-24273), peak121 (+69668), peak122 (+206410)
Clcc1	peak681 (-16104)
Clcn7	peak3391 (+19939)
Cldn22	peak1684 (+150047)
Cldn23	peak1681 (-117570)
Clec11a	peak1457 (+21083)
Clec16a	peak3244 (+142299)
Clec18a	peak1782 (+23236)
Clec2d	peak1372 (+4559), peak1373 (+28749)
Clec3b	peak2078 (-11120), peak2079 (+3773)
Clec4a1	peak1358 (+17692)
Clec4a3	peak1358 (-13104)
Clic4	peak922 (-15259)
Clic5	peak3432 (+323623), peak3433 (+498961)
Clic6	peak3346 (+136107)
Clk3	peak1905 (-52366), peak1904 (-48981), peak1903 (-46388), peak1902 (+38089)
Cln8	peak1653 (-179043), peak1654 (-36915)
Clock	peak1027 (+110320)
Clp1	peak379 (+196)
Clptm1l	peak2838 (-65765)
Clrn1	peak603 (+166466)
Clspn	peak887 (-288)
Clstn1	peak946 (-62362), peak947 (-40161)
Clstn2	peak2005 (+602854)
Clstn3	peak1360 (-14012)
Cltb	peak2805 (-5382)
Cltc	peak2438 (-22310)
Clvs1	peak733 (-385255)
Cmah	peak2761 (+139005)
Cmas	peak1385 (+45313)
Cmklr1	peak1083 (-28208)
Cmpk2	peak2577 (+658043), peak2578 (+661252), peak2579 (+842704), peak2580 (+849754)
Cmss1	peak3328 (+213293)
Cmtm3	peak1754 (+47143)
Cmtm4	peak1754 (+8070)
Cnbd1	peak744 (+135915)
Cngb1	peak1750 (+10851)
Cnksr2	peak3756 (-380467)
Cnksr3	peak2086 (-259615)
Cnn2	peak2182 (-3886)
Cnnm3	peak16 (+7089)
Cnot3	peak1401 (-548)
Cnot4	peak1227 (+101389)
Cnpy1	peak982 (-35357)
Cnr2	peak923 (+14748)
Cnst	peak226 (+45489)
Cntln	peak819 (-136570)
Cntn1	peak3199 (-95708)
Cntn2	peak143 (-174928), peak142 (-123888)
Cntnap5a	peak119 (-835026)
Coa6	peak1824 (-111293)
Cobll1	peak347 (+47207)
Cog2	peak1815 (-69677), peak1816 (-2286), peak1817 (-140)
Cog4	peak1778 (+12864)
Cog5	peak2588 (+5430)
Cog6	peak597 (+440363), peak596 (+566026)
Col11a1	peak685 (+441447)
Col11a2	peak3422 (+42803)
Col12a1	peak1980 (+644790)
Col17a1	peak3723 (-9910), peak3722 (+47856)
Col18a1	peak2173 (-116836), peak2172 (-18273), peak2171 (-2904), peak2170 (+58441)
Col25a1	peak696 (+416066)
Col28a1	peak1203 (+239796)
Col4a2	peak1646 (-116757)
Col5a1	peak287 (-186797), peak288 (-183072)
Col5a3	peak1839 (+46829)
Col6a3	peak102 (+68187)
Col6a5	peak2025 (+78781)
Col6a6	peak2025 (-53702)
Col8a1	peak3330 (-103574), peak3329 (-44713)
Col8a2	peak886 (-3300)
Col9a2	peak871 (+13424)
Colq	peak2948 (+37896)
Commd10	peak3557 (+349477)
Commd9	peak401 (+25468), peak402 (+220758)
Comp	peak1696 (+12840), peak1697 (+47083)
Copb1	peak1558 (+73217)
Copb2	peak2006 (+15720)
Cops8	peak102 (+172784)
Coq2	peak1054 (+3132)
Coq3	peak747 (+13258)
Coq7	peak1563 (-31932), peak1562 (+68)
Coro1a	peak1576 (-18273)
Coro6	peak2411 (-7067)
Cotl1	peak1790 (+32144)
Cox10	peak2367 (-318507), peak2366 (-218517), peak2365 (-98925), peak2364 (+140679)
Cox16	peak2644 (-17916)
Cox6a1	peak1090 (-55642), peak1089 (-43572)
Cox6c	peak3112 (-6948), peak3111 (+53102)
Cox7a2l	peak3494 (-115702), peak3493 (-53475), peak3492 (-18012)
Cox7c	peak2846 (-228146)
Cpa1	peak1220 (+29038)
Cpa4	peak1219 (+21332)
Cpa5	peak1219 (-21309)
Cpd	peak2410 (-33545)
Cpeb4	peak2295 (-45469)
Cplx1	peak1073 (-19334)
Cpm	peak2235 (-58079)
Cpn2	peak3283 (+101672), peak3282 (+108540)
Cpne2	peak1747 (-41287)
Cpne3	peak745 (+176)
Cpne4	peak2022 (-189815)
Cpne5	peak3406 (-11599)
Cpne6	peak2992 (-10112)
Cpped1	peak3249 (-44224)
Cpsf3	peak2573 (+12674)
Cpsf4l	peak2514 (+14319)
Cpsf6	peak2235 (-194448)
Cpt2	peak847 (+166)
Cpxm1	peak454 (+35660)
Crabp1	peak1892 (+19077)
Cracr2a	peak1367 (-56465), peak1368 (+112292)
Cradd	peak2217 (-62973), peak2216 (+91934)
Crb2	peak320 (+4771), peak321 (+56977), peak322 (+356400), peak323 (+437999)
Crcp	peak1133 (+19683)
Creb1	peak56 (+46605)
Creb3l1	peak389 (+7479), peak388 (+11411)
Creb5	peak1256 (-122643), peak1257 (+507276)
Crhr1	peak2492 (+25142)
Crim1	peak3483 (-494624)
Crip3	peak3439 (+4768)
Crisp1	peak3430 (-158353)
Crispld1	peak12 (-84699)
Crnkl1	peak476 (-234308)
Crot	peak974 (+206)
Crtac1	peak3702 (+16599), peak3701 (+120971)
Crtc1	peak1697 (+18938), peak1696 (+53181)
Crtc3	peak1510 (-100636), peak1509 (+59637), peak1508 (+104517)
Cryaa	peak3415 (+2586)
Cryba4	peak1080 (+36664), peak1079 (+125565), peak1078 (+569900)
Crygs	peak3276 (-39794), peak3275 (+31971)
Cryl1	peak2997 (-208)
Cse1l	peak529 (+6832)
Csf1	peak678 (-108321), peak677 (-79721)
Csf1r	peak3570 (-37167), peak3571 (+65502)
Csf2	peak2335 (+29399)
Csf2ra	peak3746 (-18646)
Csk	peak1900 (+11669)
Csnk1a1	peak3573 (-2759), peak3574 (+58658)
Csnk1e	peak3164 (+15495)
Csnk1g1	peak1946 (+68449)
Csnk1g3	peak3562 (+257347)
Csrnp1	peak2062 (-24794)
Cst10	peak486 (-333393)
Cstf2t	peak3680 (+461074)
Cstf3	peak409 (-20571)
Ctage5	peak2609 (+37871)
Ctbp2	peak1597 (-409474), peak1596 (-400260)
Ctcfl	peak548 (+54187)
Ctdp1	peak3612 (-118848)
Ctdsp1	peak69 (-4554)
Ctdspl	peak2059 (-260399), peak2060 (-30310)
Ctif	peak3602 (+73930)
Ctla4	peak48 (+19004)
Ctnna1	peak3542 (-145828)
Ctnna2	peak1276 (+164435)
Ctnnbip1	peak945 (-2451), peak946 (+6040), peak947 (+28241)
Ctnnbl1	peak503 (+92915)
Ctrb1	peak1783 (-14106)
Cts3	peak2820 (-243515)
Ctsl	peak2827 (+19926)
Cttn	peak1631 (+153)
Cubn	peak266 (+119462)
Cul1	peak1234 (-440489), peak1235 (-214164), peak1236 (-194621), peak1237 (-63786), peak1238 (-27995), peak1239 (+45492)
Cutal	peak313 (-3016)
Cwc22	peak372 (-490081)
Cwc27	peak2876 (+325571)
Cxcl10	peak1042 (-71257)
Cxcl14	peak2815 (-60199)
Cxcr4	peak135 (-47622), peak134 (+59412), peak133 (+138587)
Cxcr5	peak1872 (-36972)
Cyb561	peak2497 (+118321)
Cyb5r2	peak1549 (+54965)
Cyb5r3	peak3182 (-2035), peak3181 (+10708)
Cygb	peak2532 (+10742)
Cyld	peak1738 (-5)
Cym	peak676 (+25322)
Cyp19a1	peak1891 (-31481)
Cyp26a1	peak3691 (+248559)
Cyp26b1	peak1286 (-45638), peak1285 (-27683), peak1284 (+91649), peak1283 (+180353)
Cyp26c1	peak3690 (-98959)
Cyp2ab1	peak3268 (-48787), peak3267 (-2623)
Cyp2c29	peak3694 (-65501)
Cyp2c66	peak3694 (+107675)
Cyp2d12	peak3179 (-45833)
Cyp2d9	peak3179 (+56898)
Cyp2s1	peak1434 (-2122)
Cyp2w1	peak1158 (+19777)
Cyp39a1	peak3431 (+49855)
Cyp3a41a	peak1179 (-23287)
Cyp3a44	peak1179 (+62451)
Cyp46a1	peak2696 (-18510), peak2697 (+8548)
Cyp7b1	peak567 (-503997)
Cypt14	peak3747 (-156030)
Cyr61	peak715 (-79764), peak714 (-8507), peak713 (+49511)
Cysltr2	peak3037 (-74901)
Cystm1	peak3547 (+67280)
Cyth2	peak1464 (+8428)
Cyth3	peak1171 (-70350)
D11Wsu47e	peak2514 (+10795)
D130052B06Rik	peak2299 (-14852)
D17Wsu92e	peak3402 (+47146)
D1Pas1	peak238 (-108165)
D430019H16Rik	peak2689 (+1678)
D430041D05Rik	peak408 (+154497)
D430042O09Rik	peak1573 (+203054)
D5Ertd579e	peak1001 (+19132)
D630003M21Rik	peak506 (-17560)
D630039A03Rik	peak803 (-20022)
Daam1	peak2619 (-37158)
Dab1	peak840 (+4258), peak841 (+110897)
Dab2ip	peak315 (-33303), peak316 (+101599)
Dach1	peak3061 (-783118), peak3060 (+147087)
Dact1	peak2618 (-82051), peak2619 (+484021)
Dad1	peak2987 (+298), peak2986 (+463800)
Dag1	peak2038 (-2550)
Dagla	peak3645 (-30429), peak3644 (-7395)
Dap3	peak639 (+30705)
Dapk2	peak1948 (+137062)
Dapl1	peak337 (+80664)
Dapp1	peak706 (+3418)
Dars	peak134 (-115519), peak133 (-36344)
Dazap1	peak2183 (-3668)
Dbh	peak285 (+55367)
Dbt	peak686 (+16673)
Dbx1	peak1474 (-27718), peak1473 (+151285), peak1472 (+152590), peak1471 (+297606)
Dcaf12	peak769 (+33946)
Dcakd	peak2487 (+10599), peak2486 (+33681)
Dcbld2	peak3329 (-608993), peak3330 (-550132)
Dcdc2a	peak2763 (+20877)
Dcdc2c	peak2581 (-17695)
Dchs2	peak620 (+116180)
Dck	peak1037 (+18443)
Dclk1	peak599 (+430834)
Dclk2	peak629 (+96228)
Dclk3	peak2047 (-82994), peak2048 (+10862)
Dcp1a	peak2940 (-296997), peak2941 (-122759)
Dcp2	peak3555 (+275233)
Dct	peak3079 (-41917), peak3078 (+368988), peak3077 (+457098), peak3076 (+584675)
Dctd	peak1685 (+149753)
Dctn1	peak1279 (+6474)
Dctn6	peak1677 (+122554), peak1676 (+144532)
Dcun1d4	peak1022 (+9338)
Ddah1	peak714 (-100187), peak715 (-28930), peak716 (+15273)
Ddc	peak2280 (+20002), peak2279 (+29746), peak2278 (+65963)
Ddhd1	peak2960 (-515009)
Ddias	peak1524 (+116041)
Ddit4l	peak705 (-57472)
Ddn	peak3213 (-3192)
Ddr1	peak3427 (-85301)
Ddr2	peak203 (+129721)
Ddx11	peak3468 (+293837), peak3469 (+321198)
Ddx19a	peak1779 (+36083)
Ddx19b	peak1780 (-2105)
Ddx20	peak674 (+119542)
Ddx25	peak1859 (-865)
Ddx51	peak1076 (+47437)
Ddx52	peak2427 (-4399)
Ddx6	peak1872 (-6043)
Def8	peak1810 (+173)
Defb25	peak491 (-1296)
Degs2	peak2699 (+27021)
Dennd1a	peak323 (+73127), peak322 (+154726), peak321 (+454149), peak320 (+506355)
Dennd2a	peak1232 (+126893)
Dennd4a	peak1942 (+82479)
Depdc1b	peak2878 (-44387), peak2879 (+105043)
Dera	peak1381 (-103)
Derl1	peak3134 (+68007)
Derl2	peak2394 (-78)
Desi1	peak3176 (-3500)
Det1	peak1496 (+13232)
Dexi	peak3243 (+21998)
Dfnb59	peak368 (-2174)
Dgkd	peak94 (-12182)
Dgkg	peak3275 (-122266)
Dgki	peak1229 (-303), peak1228 (+352403)
Dgkz	peak389 (-66596), peak388 (-62664)
Dguok	peak1280 (+20977)
Dhrs13	peak2413 (-21428)
Dhrs3	peak938 (+217018)
Dhrs7b	peak2354 (+12909)
Dhx15	peak1012 (+371621)
Dhx29	peak2893 (+40)
Dhx32	peak1598 (-228)
Dhx35	peak508 (+149872), peak509 (+777695)
Dhx40	peak2438 (+27871)
Diaph3	peak3052 (+409794)
Dio2	peak2668 (-394946)
Dio3	peak2704 (-665576), peak2705 (-69394), peak2706 (+175235)
Dip2b	peak3223 (-3837)
Dip2c	peak2731 (-158970), peak2732 (+32324)
Dis3l2	peak89 (+293991)
Disc1	peak1820 (+5233), peak1821 (+418050), peak1822 (+441021)
Disp2	peak423 (+18326)
Disp3	peak942 (+116811)
Dixdc1	peak1885 (-11704)
Dkk1	peak3679 (+293906)
Dleu7	peak3016 (+339586), peak3015 (+556871)
Dlg5	peak2929 (+39458), peak2928 (+112325)
Dlgap1	peak3472 (+208583), peak3473 (+323155)
Dlgap2	peak1653 (+613203), peak1654 (+755331)
Dlgap3	peak892 (+56258)
Dlgap4	peak500 (+39682)
Dlk1	peak2703 (+66503)
Dll1	peak3376 (+58399)
Dll4	peak428 (-16951)
Dlst	peak2651 (+17894)
Dmbt1	peak1590 (-57807)
Dmgdh	peak2856 (+12920)
Dmp1	peak1062 (+9766)
Dmrt1	peak3666 (+18424), peak3667 (+69887)
Dmrt2	peak3668 (+117413)
Dmrt3	peak3666 (-86495), peak3667 (-35032)
Dmrta1	peak825 (-168607)
Dmrta2	peak850 (-58293), peak851 (+60198)
Dmrtb1	peak846 (-106486)
Dmtn	peak3035 (+8929)
Dnaaf5	peak1156 (+24354)
Dnah1	peak2946 (+19116)
Dnah11	peak2724 (+214207)
Dnah2	peak2385 (-3568)
Dnah5	peak3104 (+93173)
Dnah7b	peak30 (-62725)
Dnah9	peak2371 (-345440), peak2370 (-86831), peak2369 (-54092)
Dnaic1	peak770 (+46437)
Dnaic2	peak2521 (+19690)
Dnaja1	peak765 (+4483)
Dnaja2	peak1728 (-56699), peak1727 (-37522), peak1726 (+35462)
Dnajb1	peak1716 (+25366)
Dnajb5	peak771 (+265)
Dnajb6	peak985 (-47369), peak986 (+37148)
Dnajb9	peak2602 (+292637)
Dnajc1	peak267 (+324447)
Dnajc15	peak3048 (+3921)
Dnajc19	peak587 (-534343), peak586 (-224167)
Dnase1	peak3236 (+34391)
Dnase1l3	peak2902 (+41769)
Dnase2a	peak1722 (-303), peak1723 (+4035)
Dnase2b	peak718 (-2588)
Dner	peak85 (+312766), peak84 (+363161)
Dnm1l	peak3257 (+184)
Dnm3	peak187 (+109), peak186 (+120734)
Dnmbp	peak3710 (+1634), peak3709 (+8760)
Dnmt3a	peak2549 (-124231), peak2550 (+104877), peak2551 (+141036)
Dock3	peak2031 (+221666)
Dock4	peak2600 (+441149)
Dock9	peak3083 (+168844)
Dok2	peak3036 (+27612)
Dok5	peak540 (-66564), peak541 (-18978)
Dpep1	peak1806 (-6810)
Dpep3	peak1759 (+2007)
Dpf1	peak1444 (+63998)
Dpf3	peak2647 (+414394)
Dpm2	peak303 (-25170)
Dpp7	peak280 (-44)
Dpyd	peak687 (+765136)
Dpysl2	peak3028 (+76787)
Dpysl3	peak3554 (+153831)
Dpysl4	peak1608 (+18660), peak1609 (+77843)
Dram1	peak2208 (+118666)
Drc3	peak2352 (+58339)
Drd1	peak2804 (+503083)
Dsc1	peak3522 (-37819)
Dscam	peak3357 (+285010), peak3356 (+288093), peak3355 (+490759)
Dscaml1	peak1875 (+297228)
Dscr3	peak3350 (+4901)
Dse	peak2112 (-22114)
Dsg1c	peak3522 (-94748)
Dsp	peak2778 (-77694)
Dst	peak13 (+304932)
Dtl	peak249 (+55846), peak248 (+113367), peak247 (+121127)
Dtnb	peak2549 (+110408)
Dtnbp1	peak2790 (+85905)
Dtx1	peak1107 (+25384), peak1106 (+34325)
Duox2	peak437 (+50320)
Dus3l	peak3460 (-2567)
Dusp1	peak3395 (+82010)
Dusp10	peak235 (+412809)
Dusp2	peak445 (-35591)
Dusp4	peak1678 (+76493)
Dusp6	peak2221 (-75)
Dusp7	peak2027 (-72199)
Dut	peak442 (+16677), peak443 (+80193)
Dym	peak3601 (+243854)
Dync1h1	peak2707 (-65772), peak2708 (-5332), peak2709 (+63930)
Dync1i1	peak1201 (-100949)
Dync2li1	peak3500 (+28309)
Dynll1	peak1088 (-16633)
Dynll2	peak2444 (+29448)
Dynlrb2	peak1787 (+114051)
Dyrk1a	peak3351 (+92612), peak3352 (+144560), peak3353 (+154434)
Dyrk2	peak2236 (-190393)
Dysf	peak1283 (+388896), peak1284 (+477600)
Dzank1	peak474 (+91863)
E030018B13Rik	peak1480 (-120452)
E030025P04Rik	peak2506 (+182514)
E230025N22Rik	peak3548 (-7522)
E2f1	peak493 (-28405)
E2f3	peak2768 (+63534)
E2f6	peak2569 (+39425)
E2f8	peak1470 (-170621)
ENSMUSG00000111410	peak854 (-175)
ENSMUSG00000112187	peak2586 (-92175), peak2587 (-42467)
Eaf1	peak2948 (+44408)
Ear14	peak2982 (+9106)
Ears2	peak1567 (-12659)
Ebf2	peak3029 (+224443)
Ebf3	peak1603 (-20053)
Ebf4	peak454 (+65975)
Ebpl	peak3014 (+48545)
Ecel1	peak90 (-266)
Echdc3	peak262 (+8840)
Eci3	peak2772 (+6385)
Ecm1	peak657 (+18051)
Ect2	peak571 (-717)
Edar	peak2141 (+54259), peak2140 (+74381)
Edc3	peak1901 (+183), peak1902 (+19231)
Edem1	peak1332 (+88981), peak1333 (+164934)
Edem2	peak495 (+22161)
Edem3	peak163 (-90963), peak164 (-253)
Edil3	peak2847 (-3741)
Edn2	peak866 (-330891), peak867 (-172925), peak868 (-125749)
Ednrb	peak3069 (-325863)
Eef1a1	peak1978 (-24653)
Eef1a2	peak560 (+6721)
Eef1e1	peak2780 (-195269)
Efcab1	peak3255 (-12556)
Efcab14	peak853 (+3175)
Efcab3	peak2495 (-15446)
Efemp2	peak3631 (-911)
Efhb	peak3451 (+87), peak3450 (+746450)
Efhd2	peak937 (-53588)
Efl1	peak1516 (+205777)
Efna1	peak640 (+371)
Efna5	peak3464 (-450661)
Efnb2	peak1638 (+52102), peak1637 (+84370), peak1636 (+440993)
Efr3a	peak3143 (-80496)
Eftud2	peak2485 (+13305)
Egf	peak694 (+103402)
Egfr	peak2281 (-160621)
Egln3	peak2608 (-64756)
Egr1	peak3541 (+56286)
Egr2	peak2155 (-165903), peak2156 (-9971)
Egr3	peak3030 (-97196), peak3031 (-75926), peak3032 (-42843)
Ehd2	peak1414 (+12644)
Ehd4	peak431 (+14272)
Ehhadh	peak3271 (+68044)
Ehmt1	peak277 (+9666), peak276 (+32990)
Eif1b	peak2065 (-60826)
Eif2a	peak602 (-106748)
Eif2ak1	peak1172 (-49380)
Eif2b2	peak2652 (-113)
Eif2b3	peak857 (-16602)
Eif2d	peak138 (+69288)
Eif3a	peak3745 (-9087)
Eif3f	peak1550 (+24904)
Eif3m	peak410 (+117030)
Eif4b	peak3229 (-5437)
Eif4e	peak707 (+118075)
Eif4e3	peak1322 (+214024)
Eif4g2	peak1554 (-557692)
Eif4g3	peak928 (+107347)
Eif5b	peak23 (+76239)
Elavl4	peak851 (+248638)
Elf3	peak153 (+53837)
Elf5	peak406 (+12709)
Elfn1	peak1163 (+2495), peak1164 (+61345)
Ell	peak1699 (-8327)
Elmo1	peak2754 (+18393), peak2755 (+259238), peak2756 (+529384)
Eln	peak1146 (-154301), peak1145 (-85561)
Eloa	peak924 (-11138)
Elovl4	peak1986 (+36981), peak1985 (+76281)
Elovl6	peak693 (-8233), peak694 (+119528)
Elovl7	peak2878 (+57541)
Emb	peak2896 (-128332), peak2897 (-4465)
Emc2	peak3121 (-36)
Emcn	peak704 (+206752)
Emilin2	peak3475 (+61683), peak3474 (+98765)
Emilin3	peak512 (-60023)
Eml1	peak2697 (-79887), peak2698 (+17528)
Eml4	peak3491 (-53138)
Eml5	peak2671 (+12185)
Eml6	peak2293 (-135451)
Emp2	peak3241 (+72951)
Enah	peak233 (+42527)
Enc1	peak2862 (+149396), peak2863 (+245085)
Eng	peak305 (+9160)
Engase	peak2536 (+289135)
Enho	peak770 (+24112)
Enkur	peak273 (-55)
Eno1	peak950 (+10677)
Eno1b	peak3558 (-397954), peak3559 (-341545)
Enox1	peak3047 (+29912)
Enpep	peak693 (-191433)
Enpp1	peak2104 (-74273)
Enpp2	peak3129 (+103776)
Enpp3	peak2104 (+49961)
Enthd1	peak3171 (+98259)
Entpd3	peak2066 (+14158)
Entpd7	peak3708 (-1776)
Ep400	peak1076 (+69639)
Epb41l2	peak2106 (+93772)
Epb41l4a	peak3539 (-44380), peak3538 (-27491), peak3537 (+132225), peak3536 (+138416), peak3535 (+181770)
Epb41l4b	peak799 (-35438)
Epdr1	peak2752 (+77631)
Epg5	peak3609 (-266), peak3610 (+65692)
Epgn	peak1038 (+16707)
Epha4	peak78 (-626374), peak77 (+743491)
Ephb3	peak3270 (-15354)
Ephx2	peak3026 (+33435)
Epn2	peak2356 (-51413)
Epop	peak2473 (+7340)
Eps8	peak1380 (-68028)
Eps8l3	peak677 (-37039), peak678 (-8439)
Epx	peak2443 (-12536)
Eqtn	peak827 (-14816)
Erap1	peak2841 (+131010)
Erc1	peak1350 (-6226)
Erc2	peak2937 (+420900), peak2938 (+672910), peak2939 (+858422)
Ercc1	peak1426 (+536)
Ercc6l2	peak2825 (+96670)
Ereg	peak1038 (-30451)
Ergic3	peak497 (+336)
Erich2	peak351 (-10626)
Erich3	peak726 (-47032)
Erich4	peak1432 (+11753), peak1431 (+39834)
Erich6b	peak3044 (-28458)
Ermard	peak3376 (+275936)
Ern1	peak2500 (+5943)
Erp44	peak792 (+123860)
Errfi1	peak953 (-93804)
Erv3	peak458 (+241522)
Esco1	peak3509 (+179914)
Esp15	peak3429 (+233362)
Esp38	peak3429 (-79034)
Esp8	peak3430 (-42462)
Esr2	peak2628 (+296724)
Esrp1	peak736 (+410)
Esrrb	peak2658 (-42328), peak2659 (+182006)
Esyt3	peak2011 (+53240), peak2010 (+62082)
Etaa1	peak2282 (-57283)
Etf1	peak3541 (+15898)
Etl4	peak272 (-5391)
Etnk1	peak1387 (-34354), peak1388 (+699812)
Etnk2	peak147 (-3879)
Etnppl	peak696 (-20612), peak697 (+71283)
Ets2	peak3354 (+59325)
Etv3	peak630 (-84578)
Etv4	peak2483 (-2188)
Etv5	peak3274 (+92757), peak3273 (+105327)
Etv6	peak1374 (+3177)
Eva1b	peak885 (+8952)
Eva1c	peak3340 (+101344)
Evc2	peak1003 (+67818), peak1004 (+184638)
Evi2a	peak2418 (-34289)
Evi5l	peak1635 (-342)
Evl	peak2698 (-114380), peak2699 (+120570)
Evpl	peak2529 (-3758)
Evx1	peak1253 (+226684)
Exd1	peak430 (+27401)
Exoc5	peak2979 (-55069)
Exoc6	peak3690 (+36204)
Exoc6b	peak1288 (-29830), peak1287 (-17991), peak1286 (+435237), peak1285 (+453192)
Exosc6	peak1781 (-14295), peak1782 (+2513)
Exosc7	peak2078 (+26611)
Ext1	peak3127 (-82320), peak3126 (-56122), peak3125 (+179540), peak3124 (+538894)
Ext2	peak396 (+34574), peak395 (+137349)
Extl1	peak917 (+26074)
Extl3	peak3022 (+73435)
Eya1	peak9 (+374396)
Eya2	peak525 (+157910), peak526 (+218477), peak527 (+220959)
Ezh2	peak1239 (+95218)
Ezr	peak3366 (-65190), peak3365 (-44876)
F11r	peak210 (+6034)
F13a1	peak2775 (+44697)
Faap100	peak2542 (+16137)
Fabp1	peak1271 (-10011)
Fadd	peak1632 (-58957)
Faf1	peak850 (+243172)
Faf2	peak2805 (-5110), peak2806 (+54267)
Fahd2a	peak447 (-18230), peak446 (-7433)
Faim	peak2007 (-199)
Faim2	peak3219 (-44232), peak3218 (+42266)
Fam102a	peak301 (-74100), peak302 (-48178), peak303 (+10329)
Fam102b	peak683 (-7836)
Fam105a	peak3103 (-300558), peak3102 (-42741)
Fam107a	peak2905 (-41226)
Fam109a	peak1111 (-3160)
Fam110b	peak732 (-245395)
Fam110c	peak2585 (+91), peak2586 (+74734), peak2587 (+124442)
Fam114a1	peak1014 (+80669)
Fam114a2	peak2341 (+128917), peak2340 (+238516)
Fam117a	peak2459 (+2735)
Fam117b	peak46 (-141491)
Fam120a	peak2797 (-2242), peak2796 (+32476)
Fam120b	peak3377 (-34)
Fam122a	peak3664 (-74842)
Fam129a	peak163 (+93038)
Fam129b	peak307 (+36522)
Fam13a	peak1265 (+22)
Fam155a	peak1641 (+537087), peak1640 (+551392)
Fam160b1	peak3739 (-48931)
Fam160b2	peak3035 (-18301), peak3034 (-4573)
Fam163a	peak179 (-25018), peak178 (+136456)
Fam163b	peak284 (+29790), peak283 (+53172)
Fam168a	peak1538 (+26327), peak1539 (+60609)
Fam169b	peak1489 (+198642), peak1490 (+209355)
Fam173b	peak3105 (+460369)
Fam174a	peak113 (-279901), peak114 (-220561)
Fam178b	peak17 (+76642)
Fam186a	peak3222 (+41548)
Fam189a1	peak1482 (+15940), peak1481 (+197100)
Fam189a2	peak3663 (+86405)
Fam196a	peak1601 (-114653)
Fam19a3	peak673 (-3098), peak672 (+86696)
Fam204a	peak3743 (-116029)
Fam207a	peak2176 (+59097), peak2175 (+86362)
Fam208a	peak2936 (-182340)
Fam20a	peak2509 (-37253), peak2508 (+62243)
Fam210a	peak3590 (+297805)
Fam212b	peak675 (+77786)
Fam213b	peak966 (+19353)
Fam214a	peak1971 (+32802)
Fam220a	peak1171 (+3391)
Fam222a	peak1084 (-50165), peak1085 (+71431)
Fam234a	peak3394 (+37013)
Fam24a	peak1591 (+3297)
Fam25c	peak2953 (+33739)
Fam43a	peak3285 (-2905)
Fam43b	peak929 (-16577)
Fam45a	peak3745 (-11831)
Fam47e	peak1044 (-30769)
Fam49a	peak2561 (+272710), peak2562 (+315012), peak2563 (+414595), peak2564 (+426819), peak2565 (+526189)
Fam53b	peak1595 (+136755)
Fam69a	peak1071 (+26762)
Fam69c	peak3620 (-3851)
Fam71f1	peak1213 (-22514)
Fam71f2	peak1213 (+15502)
Fam72a	peak139 (-228)
Fam78b	peak193 (+194647)
Fam84a	peak2566 (+325)
Fam89a	peak1818 (-2780)
Fam8a1	peak2792 (-146295)
Fam92b	peak1792 (-215483)
Fam98a	peak3482 (-74769)
Fanca	peak1808 (+46487)
Fancc	peak2824 (+23052), peak2823 (+146283), peak2822 (+159249), peak2821 (+334540)
Fanci	peak1501 (-214)
Fank1	peak1598 (+170), peak1599 (+45958), peak1600 (+396866)
Farp1	peak3082 (+51363)
Fars2	peak2774 (-149330)
Fastkd1	peak348 (+22525)
Fat4	peak590 (+59283)
Fau	peak3635 (-359)
Faxc	peak747 (-38400)
Fbln1	peak3191 (+67308)
Fbln2	peak1306 (+89503)
Fbln5	peak2680 (+1805)
Fbp1	peak2824 (-520391), peak2823 (-397160), peak2822 (-384194), peak2821 (-208903)
Fbrsl1	peak1075 (-33953)
Fbxl13	peak976 (+15821)
Fbxl14	peak1348 (-12432)
Fbxl17	peak3465 (-122896), peak3464 (+168039)
Fbxl18	peak1169 (+28669)
Fbxl2	peak2051 (+85440)
Fbxl22	peak1950 (+33538), peak1949 (+109015)
Fbxo16	peak3023 (+114)
Fbxo17	peak1442 (+16498)
Fbxo2	peak942 (+10533)
Fbxo28	peak234 (-29954)
Fbxo33	peak2610 (-11943), peak2609 (+52091)
Fbxo34	peak2971 (+52602)
Fbxo36	peak86 (+50336)
Fbxo47	peak2475 (-94054)
Fbxo7	peak2207 (-2917)
Fbxo8	peak1687 (+373175), peak1688 (+382099)
Fbxw11	peak2297 (-86159), peak2298 (-30271)
Fbxw2	peak311 (+14591)
Fbxw7	peak625 (-99170), peak626 (+52669)
Fcgrt	peak1459 (-11045)
Fcho1	peak1704 (-10374)
Fcrl5	peak630 (+5056)
Fdxr	peak2526 (-318)
Fech	peak3581 (+104458)
Fem1b	peak1929 (+53348)
Fer	peak3466 (+164750)
Fer1l6	peak3135 (+175127), peak3136 (+224651)
Ferd3l	peak2594 (-419355)
Fermt1	peak465 (-594099), peak464 (-451959), peak463 (+36865)
Fermt2	peak2959 (+94254)
Fezf2	peak2912 (-237930), peak2911 (-205596), peak2910 (-77380)
Fgd2	peak3408 (+90385)
Fgd4	peak3258 (+153)
Fgf10	peak2899 (-119853), peak2900 (+44446), peak2901 (+586735)
Fgf11	peak2387 (-1019)
Fgf14	peak3086 (+686302)
Fgf15	peak1633 (-7612)
Fgf4	peak1633 (+27533)
Fgfbp1	peak1009 (-57885)
Fgfr1	peak1664 (-305499), peak1665 (-109854), peak1666 (-34596)
Fgfr2	peak1587 (+138729), peak1586 (+482317)
Fgfr4	peak2809 (+29799)
Fggy	peak829 (-394754), peak830 (+242484), peak831 (+398451)
Fh1	peak218 (-20)
Fhad1	peak937 (+86559)
Fhdc1	peak622 (+62953)
Fhod3	peak3529 (+343320), peak3530 (+357040)
Fign	peak346 (-286791), peak345 (+62879)
Fignl1	peak2280 (-69180), peak2279 (-59436), peak2278 (-23219)
Filip1l	peak3328 (+40439)
Fkbp14	peak1259 (+1387)
Fkbp8	peak1699 (+3515)
Flnb	peak2902 (+134847)
Flrt3	peak473 (0)
Flt1	peak1186 (+86972), peak1185 (+218076)
Flt3	peak1184 (-8462)
Flywch1	peak3383 (+12675)
Fmnl2	peak333 (+80381), peak334 (+140463)
Fmnl3	peak3217 (+18106)
Fmo4	peak189 (+35588)
Fn1	peak62 (-448275), peak61 (-283564), peak60 (-56639)
Fnbp1	peak297 (+139633)
Fnbp1l	peak690 (+102416), peak689 (+131281)
Fntb	peak2634 (+30216)
Focad	peak822 (-33314)
Fos	peak2655 (+111542)
Foxa2	peak483 (-42755), peak482 (+40607), peak481 (+93354), peak480 (+294654), peak479 (+674788)
Foxb1	peak1966 (-180075), peak1965 (+73840)
Foxc1	peak2770 (+20349)
Foxc2	peak1796 (+4938)
Foxd3	peak834 (-286022)
Foxe1	peak788 (+31704)
Foxf1	peak1795 (-98595)
Foxf2	peak2769 (-7255)
Foxi1	peak2300 (+143915)
Foxj2	peak1357 (-9248)
Foxk1	peak1168 (+50290)
Foxl1	peak1796 (-6831), peak1797 (+354032)
Foxo1	peak596 (+182875), peak597 (+308538)
Foxo3	peak2130 (+83720)
Foxp1	peak1322 (-17402), peak1321 (+586327), peak1320 (+674200)
Foxp4	peak3446 (-98600), peak3445 (-77043), peak3444 (-22397)
Fpgs	peak305 (+38430)
Fras1	peak1046 (+262646)
Frmd4a	peak257 (+80217), peak258 (+435025)
Frmd4b	peak1318 (-90459), peak1317 (+30550), peak1316 (+137602)
Frmd5	peak435 (+142417)
Frmd6	peak2617 (-191558)
Frmd8	peak3634 (+76803)
Frmpd4	peak3759 (+21756), peak3758 (+71676)
Frs2	peak2233 (-29790)
Fry	peak1193 (+197224)
Fscn1	peak1170 (+93425)
Fscn2	peak2541 (-3099), peak2542 (+1093)
Fsd1l	peak795 (-104816)
Fsip1	peak421 (+326)
Fstl1	peak3305 (+42589)
Fstl4	peak2331 (-45707)
Fth1	peak3643 (-68071)
Fubp3	peak298 (+10294)
Fuca1	peak923 (-10593)
Fuk	peak1778 (+42561)
Fuom	peak1614 (+7219)
Furin	peak1507 (-113920)
Fut10	peak1674 (+358597)
Fut8	peak2635 (+417794), peak2636 (+915937)
Fut9	peak750 (-300318)
Fxr1	peak585 (-63678)
Fxyd2	peak1874 (-14536)
Fxyd6	peak1874 (+18417)
Fyn	peak2115 (-145069), peak2116 (+170290)
Fzd10	peak1129 (-108668)
Fzd3	peak3023 (-4269)
Fzd4	peak1523 (-36285)
Fzd7	peak42 (-141313)
G430095P16Rik	peak1721 (-15777)
Gaa	peak2539 (-27828)
Gab1	peak1714 (+46498)
Gab2	peak1530 (-79133)
Gabbr2	peak791 (+211095), peak790 (+249511), peak789 (+305134)
Gabrb2	peak2308 (+454503)
Gabrp	peak2299 (-5493)
Gad1	peak352 (+80891)
Gad2	peak274 (+303)
Gadd45a	peak1267 (+75167)
Gak	peak1073 (+60381)
Galnt1	peak3526 (-61203), peak3527 (-51304), peak3528 (-26539)
Galnt10	peak2342 (-61837), peak2343 (-52829), peak2344 (-10399)
Galnt14	peak3477 (+91972)
Galnt18	peak1555 (-148957), peak1554 (+139255)
Galnt2	peak1813 (-116263), peak1814 (+97897)
Galnt7	peak1689 (-284418)
Galnt9	peak1075 (-61899)
Galr1	peak3615 (+1769), peak3614 (+437212)
Gamt	peak2183 (-438)
Gap43	peak3314 (-440874), peak3313 (-5488), peak3312 (+36955)
Gapdh	peak1363 (-15938)
Garem1	peak3523 (-142)
Gars	peak1261 (-27364)
Gas1	peak2819 (+1542)
Gas7	peak2373 (-27658), peak2374 (+71413)
Gata3	peak265 (+135350)
Gata4	peak3018 (-56948), peak3017 (+3678)
Gata6	peak3510 (-15053), peak3511 (-12279), peak3512 (+12549)
Gatad2a	peak1694 (-22623)
Gatb	peak626 (-706182)
Gatsl2	peak1142 (-226202), peak1143 (-129948)
Gbf1	peak3719 (-3797), peak3720 (-384)
Gbp5	peak710 (-62169)
Gbx1	peak978 (-3174)
Gbx2	peak100 (-55470)
Gch1	peak2970 (-53538), peak2969 (-18)
Gcm2	peak2784 (+19019)
Gcn1l1	peak1091 (+29402)
Gcnt2	peak2782 (+9251), peak2783 (+57408)
Gcnt4	peak2861 (-156081)
Gcsh	peak1788 (-26051)
Gda	peak3656 (-76325)
Gdf5	peak496 (-1930)
Gdf6	peak734 (+67966)
Gdpd3	peak1577 (-5674)
Gen1	peak2560 (+33026)
Get4	peak1157 (-18779)
Gfi1	peak1070 (+70504), peak1069 (+119768)
Gfod1	peak2786 (+35383), peak2785 (+110874)
Gfra2	peak3036 (-88214)
Gfra3	peak3540 (+21070)
Gfra4	peak456 (+15392)
Gfral	peak1975 (+36882)
Gfy	peak1460 (-2809)
Gga1	peak3162 (-12838)
Ggct	peak1261 (-17693)
Ggh	peak746 (+585579)
Ggta1	peak315 (-127285)
Ghitm	peak2956 (-64263)
Ghsr	peak572 (-44551)
Gins2	peak1794 (-38146), peak1793 (+98830)
Gip	peak2465 (-13244)
Gipc1	peak1716 (-19118)
Gipc2	peak724 (+108466), peak723 (+134004)
Git1	peak2412 (+14839)
Git2	peak1086 (+24430)
Gja1	peak2138 (+600590), peak2139 (+605638)
Gja10	peak754 (+164191), peak753 (+352081)
Gjb5	peak893 (-409707)
Gjc1	peak2484 (-15918)
Gk5	peak1997 (-105832), peak1998 (+20453), peak1999 (+76903)
Gkn2	peak1294 (+13051)
Gkn3	peak1294 (+2527)
Glce	peak1928 (-27175), peak1927 (-455)
Gldc	peak3678 (-68)
Gldn	peak1891 (-61563)
Gli2	peak125 (-362503), peak124 (-355402), peak123 (+252460)
Gli3	peak2742 (-777146), peak2743 (+40821), peak2744 (+149239), peak2745 (+314370), peak2746 (+491063)
Glis3	peak3673 (+664033)
Glrp1	peak95 (-102986)
Glrx3	peak1604 (+42650), peak1605 (+905171), peak1606 (+933111)
Gls	peak36 (+69527)
Glt1d1	peak1128 (+658810)
Glt28d2	peak628 (-99912), peak627 (-49636)
Glud1	peak2953 (+10967)
Glycam1	peak3235 (-222465)
Gm10020	peak3123 (-223947), peak3122 (-31751)
Gm10036	peak3519 (+907924), peak3520 (+962118)
Gm10073	peak1763 (+54444)
Gm10076	peak3071 (+28050)
Gm10097	peak2083 (+203825)
Gm10188	peak141 (-52241), peak140 (-45770)
Gm10192	peak832 (+356248)
Gm10260	peak2864 (-402614), peak2863 (+274442), peak2862 (+370131)
Gm10295	peak1491 (-609157)
Gm10322	peak2143 (-101389)
Gm10358	peak1707 (+176585)
Gm10447	peak2333 (-2001)
Gm10518	peak227 (+462)
Gm10549	peak3535 (+361273), peak3536 (+404627), peak3537 (+410818)
Gm10570	peak904 (-13395)
Gm10577	peak837 (+192816)
Gm10604	peak738 (-22338)
Gm10643	peak1718 (-1233)
Gm10750	peak486 (-54619), peak485 (+5534)
Gm10803	peak394 (-17299)
Gm10840	peak2498 (-3312)
Gm10944	peak2088 (+325277)
Gm10972	peak653 (-25105)
Gm11042	peak2627 (-71749), peak2626 (+274257)
Gm11077	peak1383 (+165201)
Gm11099	peak336 (+67197)
Gm11114	peak1988 (-191479)
Gm1113	peak1858 (+94853)
Gm11492	peak2440 (-90850)
Gm11639	peak2495 (+391053)
Gm11733	peak2533 (-164352)
Gm12355	peak2478 (-2640), peak2477 (+23480)
Gm12666	peak826 (-974600)
Gm12689	peak834 (+74377)
Gm12695	peak832 (-41732)
Gm12887	peak874 (-956915)
Gm12888	peak873 (+97577)
Gm13090	peak956 (+212904), peak957 (+312069), peak958 (+430744), peak959 (+433061), peak960 (+724477)
Gm1330	peak485 (-8452)
Gm14137	peak427 (+19857)
Gm15217	peak2960 (-206360)
Gm15440	peak2803 (-86591), peak2802 (+34290), peak2801 (+38518)
Gm15517	peak1457 (+24372)
Gm15737	peak1312 (-45291)
Gm1587	peak3048 (-72132), peak3047 (+612189)
Gm16432	peak222 (-29953)
Gm1661	peak859 (+4800)
Gm17190	peak2860 (-122146)
Gm17430	peak3508 (-107683)
Gm17455	peak2146 (+51353)
Gm1758	peak3254 (-13866)
Gm19410	peak1680 (-85089)
Gm20431	peak532 (-844)
Gm20498	peak2644 (+29846)
Gm20696	peak1323 (-14833)
Gm20821	peak3761 (+243056)
Gm21060	peak3746 (+50005)
Gm21310	peak3761 (+122323)
Gm2174	peak3751 (-45132)
Gm27027	peak397 (+96598)
Gm281	peak2913 (+143843)
Gm28372	peak455 (-2410)
Gm28557	peak2828 (+14913)
Gm28635	peak377 (-105)
Gm2a	peak2338 (-339)
Gm3045	peak2815 (-69844)
Gm3238	peak2178 (-1767)
Gm34302	peak605 (+174268)
Gm3443	peak3656 (-6677)
Gm34653	peak312 (+16319)
Gm35911	peak1048 (-601786), peak1049 (-328192), peak1050 (-291793), peak1051 (-193602)
Gm42641	peak2042 (+213)
Gm428	peak813 (+106045)
Gm42957	peak661 (-195)
Gm4301	peak2222 (-295791)
Gm43796	peak3385 (-15778)
Gm45837	peak1541 (+30818)
Gm45871	peak3622 (-594)
Gm4861	peak705 (-13578), peak704 (+4803)
Gm498	peak1629 (+124415), peak1630 (+232187)
Gm5096	peak3621 (+791330)
Gm5134	peak2168 (+37902)
Gm5148	peak589 (-95896)
Gm5160	peak3516 (+153419)
Gm5269	peak29 (-30608), peak28 (+8981)
Gm5407	peak3323 (-96305)
Gm5414	peak3228 (+4183)
Gm5475	peak3224 (-35482)
Gm5689	peak3552 (-12639)
Gm5849	peak649 (+17741)
Gm5878	peak1288 (+26751), peak1287 (+38590)
Gm5916	peak1861 (+149190)
Gm6408	peak1180 (-13113)
Gm6569	peak3147 (-42758), peak3148 (-28370), peak3149 (-1185)
Gm6576	peak3101 (+279115)
Gm6594	peak3489 (+405931), peak3490 (+533753)
Gm6657	peak2635 (-537383), peak2636 (-39240)
Gm6904	peak3002 (-2637), peak3001 (+38953)
Gm7298	peak1355 (+88415)
Gm7489	peak3126 (-482625), peak3127 (-456427)
Gm765	peak1321 (-506264), peak1320 (-418391), peak1319 (-12264)
Gm7697	peak1692 (-24561)
Gm815	peak3669 (+25516), peak3670 (+259949)
Gm8247	peak2958 (-81072)
Gm826	peak509 (+754992)
Gm884	peak2488 (+42317)
Gm8888	peak3210 (-257171), peak3209 (+4230)
Gm8973	peak3214 (-24121)
Gm9047	peak1214 (+2583), peak1215 (+26817)
Gm9376	peak3080 (+193273)
Gm9573	peak3426 (+50924)
Gm973	peak43 (+4261), peak44 (+29690), peak45 (+97154)
Gm9733	peak566 (+372917)
Gm9887	peak2615 (-192029), peak2614 (-139103)
Gm9913	peak442 (-241222), peak443 (-177706)
Gm9961	peak3248 (-326977)
Gm9972	peak2308 (-161486)
Gmds	peak2770 (+511758)
Gmppa	peak74 (-42001)
Gna12	peak1165 (+34937)
Gna14	peak3653 (+337765)
Gnai1	peak975 (+223004)
Gnal	peak3586 (+40315)
Gnas	peak551 (-54315)
Gnat1	peak2035 (-6253)
Gnat2	peak680 (-4204)
Gnat3	peak975 (+174802)
Gnaz	peak2164 (-897378)
Gnb3	peak1362 (-7194)
Gnb4	peak579 (+78885)
Gne	peak778 (-75591)
Gng12	peak1267 (+65842)
Gng2	peak2917 (-70925), peak2916 (-59986)
Gng4	peak2740 (+60829)
Gng8	peak1420 (+3251)
Gnpat	peak1819 (-48415)
Gnpnat1	peak2959 (-47062)
Gnptg	peak3392 (+9128)
Gns	peak2243 (+89805)
Golga1	peak327 (-10353)
Golga4	peak2058 (+68454)
Golga5	peak2681 (-5686)
Golga7b	peak3701 (+63238), peak3702 (+167610)
Golgb1	peak3300 (-11104)
Golim4	peak618 (+263803)
Golph3	peak3095 (+135595)
Golt1a	peak146 (-40893)
Gorasp2	peak352 (-18643)
Got1	peak3704 (-329)
Got2	peak1752 (-484594), peak1751 (-27883)
Gp2	peak1565 (+151363)
Gpa33	peak192 (+30422)
Gpam	peak3731 (+62987)
Gpat3	peak1055 (+576494)
Gpatch1	peak1451 (+37874)
Gpatch2	peak239 (+1846)
Gpatch2l	peak2657 (-24647), peak2658 (+137458)
Gpbar1	peak68 (-35070)
Gpc1	peak108 (+29986)
Gpc3	peak3750 (-139964), peak3749 (-18514), peak3748 (+166370)
Gpc4	peak3748 (-282299)
Gpc5	peak3074 (-198509)
Gpc6	peak3075 (-88237), peak3076 (+542040), peak3077 (+669617), peak3078 (+757727)
Gpcpd1	peak461 (+68028)
Gpd1l	peak2053 (-16488), peak2052 (+319)
Gper1	peak1159 (-2132)
Gpld1	peak2762 (+12191)
Gpr1	peak55 (-11394)
Gpr12	peak1181 (-67087)
Gpr137b	peak2739 (+41285)
Gpr139	peak1565 (-123319), peak1564 (+167977)
Gpr146	peak1158 (-17391)
Gpr156	peak3306 (+21064)
Gpr157	peak948 (+22344)
Gpr171	peak604 (+17406)
Gpr20	peak3146 (-266)
Gpr21	peak319 (+46558)
Gpr22	peak2588 (+53627)
Gpr25	peak155 (+28242)
Gpr26	peak1592 (-121076)
Gpr27	peak1323 (-11049)
Gpr37l1	peak153 (-37050)
Gpr45	peak27 (-77741)
Gpr6	peak2123 (+65509)
Gpr65	peak2669 (+160734)
Gpr68	peak2677 (+1282)
Gprc5a	peak1375 (+202)
Gprc5b	peak1564 (-31982)
Gprc5d	peak1376 (-40230)
Gprin1	peak2807 (-8885)
Gpt	peak3157 (-19399)
Gpt2	peak1726 (+27306)
Gramd2	peak1910 (+36186)
Gramd3	peak3563 (-812463), peak3564 (-562388), peak3565 (+95777)
Gramd4	peak3196 (+1696)
Grap	peak2356 (-22165)
Grb14	peak347 (-168637), peak346 (+637979)
Grb2	peak2528 (+20529)
Greb1l	peak3509 (+105259)
Grem1	peak416 (-26563)
Grhl2	peak3116 (+18388), peak3117 (+90906), peak3118 (+168607)
Grhpr	peak783 (-156719), peak784 (-76871)
Gria1	peak2340 (+268277), peak2341 (+377876)
Gria4	peak1831 (-465756)
Grid1	peak2955 (+503348)
Grik4	peak1867 (+118654), peak1866 (+287359)
Grin3a	peak794 (-46343)
Grin3b	peak2181 (-8274)
Grip1	peak2237 (-247241), peak2238 (+14457)
Grm1	peak2088 (+75731)
Grm4	peak3400 (+18585), peak3399 (+94581), peak3398 (+105223), peak3397 (+194144), peak3396 (+302497)
Grm8	peak1210 (+30863)
Grpel1	peak1000 (+13)
Grpel2	peak3576 (-40993), peak3575 (-3003)
Gsdma3	peak2478 (+1941)
Gse1	peak1792 (-95498), peak1793 (+2027)
Gsg1l	peak1574 (-92913), peak1573 (+171442)
Gsk3b	peak3306 (-152728), peak3307 (-1279)
Gstm5	peak679 (+5204)
Gstm7	peak679 (+30792)
Gtf2b	peak711 (+101579)
Gtf2e1	peak3303 (+64137), peak3302 (+103353)
Gtf2i	peak1144 (-55472)
Gtf2ird1	peak1144 (+86460)
Gtf3c3	peak37 (+176358)
Gtf3c4	peak289 (+55624)
Gtpbp1	peak3165 (-2660)
Gtpbp4	peak2730 (+33498)
Gtsf1l	peak518 (-78062), peak517 (-21038)
Guca1a	peak3441 (+13687)
Guca1b	peak3441 (+1504)
Gxylt1	peak3201 (+613259), peak3200 (+639294)
Gxylt2	peak1328 (+69624)
Gyg	peak569 (+9381)
Gypa	peak1713 (-316276)
Gypc	peak3534 (-27927)
Gzf1	peak484 (+227)
Gzmb	peak2993 (-51855)
H2-Oa	peak3422 (-10100)
H2afj	peak1377 (-3906)
H2afv	peak2266 (-1670)
H3f3a	peak231 (+55701), peak230 (+63964)
Haao	peak3498 (-305605), peak3497 (-77768), peak3496 (-4008)
Habp2	peak3733 (-434072), peak3734 (-265800), peak3735 (-221387), peak3736 (-114929)
Hacd2	peak3295 (-202673)
Hand1	peak2345 (-97553)
Hand2	peak1687 (-396718), peak1688 (-387794)
Hao1	peak466 (+54637)
Hapln1	peak2848 (+137973)
Hapln2	peak633 (+4002)
Has2	peak3132 (-163999), peak3131 (+66959)
Has3	peak1764 (-57134), peak1765 (-31080), peak1766 (-457), peak1767 (+1508)
Hat1	peak353 (+34712)
Haus1	peak3608 (+84757)
Haus2	peak432 (+75284)
Haus4	peak2990 (-7447)
Haus8	peak1703 (-66120)
Hbp1	peak2589 (+149)
Hbs1l	peak2100 (-95477)
Hc	peak314 (+17372)
Hcar2	peak1120 (+6190)
Hcn1	peak2898 (+608088)
Hcrtr1	peak903 (-27381), peak902 (-23814)
Hdac11	peak1305 (-277)
Hdac2	peak2114 (+26557)
[truncated: 2,978 more rows]
